# Supplementary material for: Targeting monoamine oxidase A: a strategy for inhibiting tumor growth with both immune checkpoint inhibitors and immune modulators
Source: Cancer Immunol Immunother. 2024 Feb 13;73(3):48. doi: 10.1007/s00262-023-03622-0 (PMC10864517; doi:10.1007/s00262-023-03622-0)
Supplement: Supplementary file 6 — Supplementary file6 (XLSX 117 kb) [file 262_2023_3622_MOESM6_ESM.xlsx]

## Sheet: Sheet 1
					group1	var1	var2
					STAD	3.39509	0.515388
					STAD	5.04678	0.557823
					STAD	5.13477	0.542763
					STAD	6.2381	0.540317
					STAD	4.40779	0.510738
					STAD	4.87304	0.5618
					STAD	4.28873	0.543754
					STAD	6.15126	0.53786
					STAD	4.39208	0.533821
					STAD	3.73921	0.538662
					STAD	4.74826	0.556458
					STAD	3.65362	0.562267
					STAD	3.80384	0.54735
					STAD	4.23116	0.54259
					STAD	6.55838	0.555114
					STAD	6.80295	0.55045
					STAD	7.82171	0.516671
					STAD	3.87277	0.520023
					STAD	6.44331	0.55616
					STAD	6.07616	0.553506
					STAD	7.5146	0.516396
					STAD	5.27518	0.528431
					STAD	3.107	0.530499
					STAD	3.06134	0.503997
					STAD	3.4582	0.5336
					STAD	6.36311	0.506051
					STAD	4.20058	0.541312
					STAD	4.91909	0.567551
					STAD	4.04673	0.552256
					STAD	5.07864	0.548423
					STAD	5.79218	0.545417
					STAD	4.46813	0.552153
					STAD	1.99794	0.561057
					STAD	5.63857	0.563903
					STAD	5.13492	0.557554
					STAD	5.15654	0.538066
					STAD	5.84417	0.543052
					STAD	5.90609	0.546138
					STAD	4.93483	0.570612
					STAD	5.55481	0.568238
					STAD	6.18049	0.549127
					STAD	6.09008	0.512435
					STAD	2.46087	0.575797
					STAD	5.00402	0.550814
					STAD	1.34426	0.587438
					STAD	4.19061	0.577349
					STAD	4.42904	0.502453
					STAD	4.53046	0.56744
					STAD	2.80705	0.553879
					STAD	1.66111	0.525219
					STAD	6.06273	0.547937
					STAD	3.96416	0.530809
					STAD	5.32367	0.539136
					STAD	3.3498	0.545654
					STAD	3.5323	0.533379
					STAD	5.99456	0.548251
					STAD	5.10616	0.539875
					STAD	4.54818	0.564209
					STAD	5.20402	0.540574
					STAD	4.75268	0.568403
					STAD	4.08274	0.530327
					STAD	3.7068	0.543319
					STAD	5.06156	0.544571
					STAD	4.62295	0.544
					STAD	6.6006	0.541896
					STAD	4.58759	0.561395
					STAD	3.81508	0.538923
					STAD	4.28861	0.5331
					STAD	4.41386	0.564114
					STAD	3.45122	0.509991
					STAD	4.15793	0.543269
					STAD	5.86079	0.537257
					STAD	5.9016	0.561886
					STAD	5.02917	0.550964
					STAD	6.26173	0.550395
					STAD	3.75634	0.558772
					STAD	6.49809	0.53721
					STAD	5.88077	0.528161
					STAD	5.20125	0.500324
					STAD	6.00859	0.548838
					STAD	7.53884	0.550071
					STAD	5.7391	0.508302
					STAD	6.52764	0.540136
					STAD	3.82098	0.552985
					STAD	2.32993	0.544013
					STAD	5.96159	0.560417
					STAD	3.48531	0.528052
					STAD	5.88024	0.559532
					STAD	4.10133	0.548461
					STAD	5.74068	0.544989
					STAD	3.52841	0.531003
					STAD	4.29453	0.55852
					STAD	4.40349	0.558063
					STAD	4.86158	0.54038
					STAD	1.87558	0.548405
					STAD	6.16279	0.543295
					STAD	5.15812	0.56368
					STAD	4.59334	0.583056
					STAD	1.14548	0.527047
					STAD	3.86055	0.508135
					STAD	5.72701	0.527102
					STAD	7.98664	0.520398
					STAD	5.96258	0.53033
					STAD	4.66033	0.574983
					STAD	5.66286	0.572333
					STAD	2.65743	0.54001
					STAD	4.32046	0.572703
					STAD	4.87426	0.5182
					STAD	4.3548	0.498915
					STAD	4.90811	0.507005
					STAD	5.0795	0.537076
					STAD	5.17322	0.541698
					STAD	4.11143	0.530241
					STAD	3.9103	0.536061
					STAD	4.40058	0.574613
					STAD	4.42213	0.537878
					STAD	5.70799	0.535786
					STAD	6.82629	0.51877
					STAD	7.17399	0.534635
					STAD	4.879	0.550781
					STAD	5.37143	0.519086
					STAD	6.12102	0.519089
					STAD	4.37423	0.564187
					STAD	4.65705	0.575355
					STAD	4.97827	0.51175
					STAD	3.40035	0.564121
					STAD	2.83825	0.537708
					STAD	2.75414	0.521417
					STAD	4.48343	0.501153
					STAD	5.02422	0.556487
					STAD	3.59327	0.519468
					STAD	4.96816	0.55563
					STAD	3.80721	0.535523
					STAD	1.40059	0.544054
					STAD	5.76809	0.556723
					STAD	5.26444	0.497327
					STAD	5.26561	0.553141
					STAD	3.0844	0.508429
					STAD	3.06117	0.52109
					STAD	3.24621	0.542353
					STAD	4.82659	0.532081
					STAD	3.93348	0.497562
					STAD	3.75799	0.526358
					STAD	3.87254	0.527418
					STAD	3.5123	0.515815
					STAD	4.80746	0.543492
					STAD	6.4412	0.554031
					STAD	3.38109	0.526836
					STAD	4.25911	0.552252
					STAD	5.49081	0.4973
					STAD	2.20786	0.543847
					STAD	5.89464	0.504689
					STAD	4.9532	0.497481
					STAD	4.42133	0.531427
					STAD	1.18929	0.512971
					STAD	0.769264	0.509699
					STAD	6.17689	0.522663
					STAD	4.39886	0.534136
					STAD	5.63356	0.545993
					STAD	7.47341	0.530603
					STAD	4.50045	0.507764
					STAD	5.82804	0.516313
					STAD	3.26605	0.519592
					STAD	5.48372	0.548099
					STAD	5.31124	0.552984
					STAD	4.53797	0.532952
					STAD	5.69766	0.559993
					STAD	5.12389	0.538596
					STAD	4.90776	0.555306
					STAD	7.6516	0.550129
					STAD	1.63659	0.55515
					STAD	2.20958	0.585574
					STAD	3.41143	0.570262
					STAD	2.50259	0.545047
					STAD	3.40458	0.542267
					STAD	5.2397	0.525871
					STAD	4.64071	0.545755
					STAD	4.77276	0.564036
					STAD	4.92491	0.532124
					STAD	5.65452	0.53592
					STAD	4.84241	0.534546
					STAD	5.4929	0.528422
					STAD	5.13361	0.547075
					STAD	6.33203	0.565122
					STAD	4.78842	0.548777
					STAD	4.50316	0.524759
					STAD	6.08464	0.516928
					STAD	4.51628	0.529788
					STAD	5.41124	0.504205
					STAD	6.23227	0.494022
					STAD	4.2604	0.498073
					STAD	2.65613	0.515618
					STAD	3.98998	0.546006
					STAD	3.92048	0.516623
					STAD	4.3191	0.505709
					STAD	5.06238	0.566663
					STAD	6.73847	0.538996
					STAD	6.01344	0.533532
					STAD	4.9142	0.541542
					STAD	5.02502	0.531573
					STAD	3.78801	0.554934
					STAD	4.77908	0.554211
					STAD	4.76865	0.529826
					STAD	5.68639	0.509348
					STAD	2.45186	0.521193
					STAD	4.77548	0.558712
					STAD	2.72218	0.546206
					STAD	5.22282	0.502109
					STAD	4.95291	0.524668
					STAD	5.51853	0.52633
					STAD	4.67954	0.543435
					STAD	4.45618	0.528579
					STAD	3.88392	0.496118
					STAD	7.33511	0.516296
					STAD	6.92011	0.52199
					STAD	1.49958	0.515096
					STAD	5.34657	0.552274
					STAD	6.52414	0.53277
					STAD	4.48724	0.530934
					STAD	5.59714	0.529707
					STAD	3.74329	0.556219
					STAD	3.51706	0.570672
					STAD	3.78801	0.515341
					STAD	5.75274	0.568093
					STAD	4.49381	0.561791
					STAD	4.33883	0.553004
					STAD	4.44212	0.520895
					STAD	3.57368	0.568885
					STAD	4.59487	0.525777
					STAD	5.06182	0.539545
					STAD	5.99506	0.54233
					STAD	7.20619	0.5745
					STAD	4.36198	0.534155
					STAD	3.98373	0.539125
					STAD	4.30238	0.535345
					STAD	6.93467	0.551663
					STAD	4.40546	0.533689
					STAD	4.97242	0.509549
					STAD	5.52589	0.524486
					STAD	1.1107	0.553899
					STAD	6.75063	0.569559
					STAD	2.75899	0.557016
					STAD	4.26273	0.520459
					STAD	5.68381	0.531678
					STAD	4.11541	0.537415
					STAD	2.81813	0.552962
					STAD	5.94189	0.52279
					STAD	4.95408	0.531563
					STAD	2.8615	0.447794
					STAD	6.35599	0.523509
					STAD	3.89787	0.522223
					STAD	3.73498	0.587917
					STAD	3.96863	0.532874
					STAD	3.02123	0.529795
					STAD	5.4581	0.528854
					STAD	5.90036	0.523006
					STAD	4.55909	0.557479
					STAD	2.98523	0.57309
					STAD	5.13726	0.532301
					STAD	3.10148	0.534225
					STAD	3.08315	0.55906
					STAD	3.18442	0.54585
					STAD	4.66948	0.541259
					STAD	2.96055	0.532024
					STAD	3.65021	0.522128
					STAD	5.80762	0.548186
					STAD	4.12531	0.519879
					STAD	7.58934	0.529753
					STAD	3.97963	0.566631
					STAD	4.91079	0.517203
					STAD	5.8357	0.5059
					STAD	4.46674	0.522487
					STAD	5.54637	0.52083
					STAD	5.74527	0.528145
					STAD	4.77201	0.534709
					STAD	3.75032	0.508276
					STAD	5.66727	0.553995
					STAD	5.25766	0.538736
					STAD	5.00683	0.521424
					STAD	2.80531	0.517477
					STAD	4.82591	0.525899
					STAD	6.32436	0.533516
					STAD	4.91091	0.573398
					STAD	5.34295	0.544236
					STAD	5.08372	0.547201
					STAD	4.81554	0.535012
					STAD	3.92524	0.531173
					STAD	5.63806	0.541371
					STAD	6.37728	0.555553
					STAD	4.4711	0.547099
					STAD	4.55943	0.522122
					STAD	6.1256	0.513895
					STAD	2.48589	0.517988
					STAD	3.83014	0.50581
					STAD	4.49853	0.504148
					STAD	2.52529	0.552498
					STAD	5.54756	0.506764
					STAD	4.10004	0.532749
					STAD	5.01248	0.500165
					STAD	4.97047	0.530456
					STAD	5.11343	0.560944
					STAD	2.79008	0.482781
					STAD	3.46313	0.5546
					STAD	3.73855	0.553092
					STAD	4.42254	0.573076
					STAD	3.37074	0.57408
					STAD	5.48467	0.532394
					STAD	6.76577	0.541666
					STAD	5.22012	0.551407
					STAD	5.32944	0.516945
					STAD	4.01739	0.547152
					STAD	4.70874	0.536793
					STAD	0.705137	0.528589
					STAD	5.25493	0.52283
					STAD	5.14229	0.528435
					STAD	4.32038	0.521055
					STAD	3.99147	0.511261
					STAD	3.29163	0.523727
					STAD	5.18956	0.536717
					STAD	3.76747	0.535498
					STAD	5.49701	0.544879
					STAD	6.68223	0.521391
					STAD	3.62136	0.520167
					STAD	1.63552	0.537466
					STAD	4.91644	0.505777
					STAD	5.04986	0.52498
					STAD	5.12614	0.530504
					STAD	4.57847	0.539364
					STAD	4.49771	0.559491
					STAD	4.3829	0.517414
					STAD	4.72974	0.564932
					STAD	3.47364	0.523308
					STAD	4.65701	0.527693
					STAD	5.23696	0.521775
					STAD	4.35461	0.541503
					STAD	6.13031	0.568168
					STAD	1.75395	0.540666
					STAD	5.6981	0.592361
					STAD	4.99299	0.515862
					STAD	5.37938	0.55626
					STAD	5.08717	0.53241
					STAD	2.07868	0.551351
					STAD	5.2129	0.539684
					STAD	3.08313	0.539711
					STAD	4.94652	0.506171
					STAD	5.47603	0.521933
					STAD	5.12855	0.551349
					STAD	6.68608	0.563467
					STAD	4.54236	0.519676
					STAD	6.34253	0.489241
					STAD	5.20726	0.547488
					STAD	3.07289	0.506815
					STAD	5.8888	0.511606
					STAD	5.1718	0.560426
					STAD	2.03671	0.553187
					STAD	5.60261	0.530246
					STAD	6.53594	0.515972
					STAD	1.4797	0.512309
					STAD	5.19287	0.506859
					STAD	4.02566	0.524005
					STAD	5.73453	0.54814
					STAD	5.35424	0.521514
					STAD	4.42173	0.538456
					STAD	4.32937	0.528564
					STAD	5.06393	0.531237
					STAD	4.64736	0.550984
					STAD	3.16628	0.540357
					STAD	4.82503	0.536777
					STAD	4.56763	0.521807
					STAD	4.68243	0.528019
					STAD	6.11171	0.516504
					STAD	3.81074	0.524216
					STAD	3.3184	0.543414
					STAD	6.6767	0.513317
					STAD	3.84182	0.562214
					COAD	5.08213	0.559341
					COAD	4.82157	0.529992
					COAD	4.82564	0.554333
					COAD	4.13118	0.548492
					COAD	4.64123	0.561534
					COAD	4.25004	0.572123
					COAD	3.40562	0.569955
					COAD	5.73918	0.548086
					COAD	6.10662	0.540888
					COAD	4.94331	0.577403
					COAD	4.76507	0.479117
					COAD	4.5648	0.564574
					COAD	4.77787	0.510003
					COAD	4.44762	0.453637
					COAD	6.20491	0.553996
					COAD	2.4714	0.544085
					COAD	5.24841	0.549487
					COAD	4.84049	0.451595
					COAD	7.1292	0.562414
					COAD	4.61923	0.565078
					COAD	6.82831	0.546592
					COAD	6.08389	0.544547
					COAD	7.14753	0.548799
					COAD	5.57663	0.523188
					COAD	6.61406	0.546543
					COAD	6.69528	0.513572
					COAD	5.44463	0.46434
					COAD	6.5272	0.554419
					COAD	6.70694	0.555951
					COAD	4.54508	0.569926
					COAD	6.09874	0.569756
					COAD	7.20557	0.581674
					COAD	7.51715	0.537651
					COAD	5.1787	0.535545
					COAD	4.66993	0.561339
					COAD	4.74412	0.533756
					COAD	4.02691	0.449457
					COAD	5.22143	0.57689
					COAD	5.30309	0.544267
					COAD	5.91678	0.549374
					COAD	6.71888	0.49578
					COAD	5.78569	0.445055
					COAD	5.19803	0.594892
					COAD	6.90664	0.543473
					COAD	7.11538	0.501681
					COAD	5.52559	0.457661
					COAD	5.13236	0.559858
					COAD	6.4894	0.548034
					COAD	2.75679	0.492331
					COAD	5.5868	0.535302
					COAD	5.08826	0.572077
					COAD	6.0931	0.5865
					COAD	4.78487	0.492347
					COAD	4.76338	0.555936
					COAD	6.04266	0.531575
					COAD	6.97418	0.567528
					COAD	5.22198	0.570645
					COAD	6.7909	0.546055
					COAD	5.69277	0.57924
					COAD	5.0257	0.56091
					COAD	7.49521	0.539869
					COAD	6.18619	0.552539
					COAD	7.04189	0.538072
					COAD	7.65211	0.50895
					COAD	6.92629	0.47553
					COAD	5.24132	0.571632
					COAD	3.91863	0.550153
					COAD	7.99942	0.552873
					COAD	4.3585	0.575504
					COAD	7.80551	0.566792
					COAD	8.92613	0.517742
					COAD	7.04632	0.506282
					COAD	5.683	0.578368
					COAD	5.83817	0.560419
					COAD	4.9414	0.528471
					COAD	5.22575	0.568497
					COAD	6.19517	0.597198
					COAD	6.56805	0.574983
					COAD	5.08545	0.553081
					COAD	4.87335	0.5483
					COAD	5.32313	0.550814
					COAD	5.97346	0.522158
					COAD	4.99408	0.568158
					COAD	8.1365	0.533171
					COAD	6.28926	0.542744
					COAD	5.62037	0.534836
					COAD	5.70241	0.560197
					COAD	5.89148	0.549647
					COAD	5.38728	0.55233
					COAD	5.46417	0.546715
					COAD	7.65725	0.552556
					COAD	5.94778	0.549459
					COAD	5.12369	0.540514
					COAD	5.08197	0.548856
					COAD	4.53549	0.5565
					COAD	5.95377	0.557802
					COAD	5.05852	0.529478
					COAD	6.04199	0.529418
					COAD	4.84987	0.549147
					COAD	6.77281	0.574392
					COAD	6.82452	0.560243
					COAD	5.84438	0.552769
					COAD	4.10998	0.567
					COAD	6.65199	0.533424
					COAD	5.52481	0.540822
					COAD	6.07295	0.568145
					COAD	5.47892	0.538786
					COAD	5.47899	0.54474
					COAD	4.61882	0.53865
					COAD	6.32407	0.534935
					COAD	5.06045	0.524297
					COAD	5.86665	0.568224
					COAD	5.16173	0.568456
					COAD	6.01988	0.551743
					COAD	6.37406	0.543309
					COAD	6.45906	0.543301
					COAD	4.27075	0.579893
					COAD	5.23856	0.557971
					COAD	5.26001	0.544357
					COAD	5.56991	0.540594
					COAD	7.42411	0.502575
					COAD	5.61119	0.541238
					COAD	5.56495	0.537884
					COAD	8.98843	0.546408
					COAD	5.9718	0.533296
					COAD	5.5148	0.565183
					COAD	5.46096	0.563334
					COAD	5.3812	0.559471
					COAD	6.56027	0.559747
					COAD	4.78364	0.535393
					COAD	3.71499	0.555971
					COAD	6.50862	0.543311
					COAD	5.46553	0.549082
					COAD	4.59509	0.553709
					COAD	5.99391	0.561124
					COAD	6.78865	0.561272
					COAD	5.78175	0.560219
					COAD	5.9214	0.544842
					COAD	5.2286	0.559201
					COAD	7.4431	0.551033
					COAD	6.03596	0.562423
					COAD	6.40879	0.546824
					COAD	6.36493	0.548323
					COAD	5.43551	0.556977
					COAD	4.71967	0.571361
					COAD	4.11258	0.549667
					COAD	6.91071	0.575282
					COAD	5.0365	0.549734
					COAD	6.39483	0.54874
					COAD	4.96685	0.543225
					COAD	5.19176	0.565728
					COAD	6.77308	0.592411
					COAD	6.61045	0.555262
					COAD	5.63604	0.547956
					COAD	6.35277	0.543942
					COAD	6.09165	0.556498
					COAD	5.70183	0.575359
					COAD	6.26037	0.569122
					COAD	5.66626	0.547103
					COAD	7.64321	0.561641
					COAD	6.81643	0.556159
					COAD	5.47894	0.577363
					COAD	5.22977	0.573648
					COAD	6.11385	0.545178
					COAD	7.05257	0.554152
					COAD	6.04742	0.553217
					COAD	4.78366	0.563083
					COAD	6.35356	0.557731
					COAD	5.71591	0.548778
					COAD	6.0179	0.551784
					COAD	5.38512	0.543177
					COAD	5.10116	0.570382
					COAD	6.8174	0.569206
					COAD	6.86295	0.580081
					COAD	7.86785	0.560262
					COAD	5.75057	0.553119
					COAD	6.00302	0.541239
					COAD	4.90555	0.56231
					COAD	5.82059	0.572497
					COAD	5.0874	0.543291
					COAD	5.1257	0.560055
					COAD	5.57705	0.552016
					COAD	5.34934	0.557831
					COAD	5.37587	0.56983
					COAD	5.95121	0.562689
					COAD	6.9559	0.515867
					COAD	6.47336	0.577626
					COAD	5.28242	0.565354
					COAD	5.74192	0.51796
					COAD	7.03247	0.54909
					COAD	6.5658	0.563324
					COAD	4.85548	0.56221
					COAD	6.46415	0.556452
					COAD	6.06857	0.566717
					COAD	6.74202	0.54801
					COAD	4.83141	0.552359
					COAD	6.59597	0.55087
					COAD	6.32833	0.552432
					COAD	5.50796	0.561212
					COAD	5.78229	0.564909
					COAD	5.42601	0.527529
					COAD	5.5024	0.569728
					COAD	6.83928	0.540312
					COAD	4.63059	0.578724
					COAD	4.96259	0.572725
					COAD	5.44746	0.563865
					COAD	4.72547	0.569688
					COAD	3.19156	0.55076
					COAD	7.01516	0.5668
					COAD	3.97297	0.573411
					COAD	4.45625	0.549318
					COAD	5.63813	0.551154
					COAD	6.28385	0.53439
					COAD	7.52126	0.530861
					COAD	5.23725	0.547994
					COAD	5.69408	0.561228
					COAD	5.96791	0.562846
					COAD	6.51068	0.541928
					COAD	5.96521	0.562556
					COAD	5.03982	0.558266
					COAD	6.0158	0.554844
					COAD	5.83087	0.534695
					COAD	6.68501	0.549977
					COAD	6.29393	0.54003
					COAD	5.45743	0.545804
					COAD	6.87759	0.550004
					COAD	4.81279	0.542036
					COAD	5.0198	0.558143
					COAD	6.15499	0.537515
					COAD	3.88501	0.567697
					COAD	3.16586	0.562622
					COAD	7.1463	0.559729
					COAD	3.84288	0.548417
					COAD	4.86805	0.525091
					COAD	5.83768	0.535243
					COAD	5.56277	0.546021
					COAD	4.52682	0.533019
					COAD	5.42983	0.548645
					COAD	6.30908	0.582401
					COAD	7.00021	0.557063
					COAD	6.42352	0.574381
					COAD	5.8292	0.544014
					COAD	5.47565	0.546413
					COAD	5.79306	0.545801
					COAD	5.9766	0.537502
					COAD	6.82891	0.529161
					COAD	5.57948	0.539843
					COAD	1.31591	0.56481
					COAD	6.3832	0.564158
					COAD	6.67616	0.578469
					COAD	5.76938	0.547326
					COAD	5.30566	0.550455
					COAD	4.51613	0.571582
					COAD	6.60108	0.568199
					COAD	4.88754	0.542827
					COAD	6.34468	0.554426
					COAD	6.86302	0.555446
					COAD	4.75279	0.585662
					COAD	6.24481	0.555037
					COAD	5.92997	0.569547
					COAD	4.88903	0.567264
					COAD	6.94593	0.597897
					COAD	6.82126	0.556673
					COAD	5.24504	0.557691
					COAD	7.51413	0.553347
					COAD	6.49854	0.544753
					COAD	1.47009	0.582225
					COAD	4.22201	0.567104
					COAD	6.67738	0.565691
					COAD	3.85614	0.554112
					COAD	6.11733	0.567361
					COAD	6.10007	0.576968
					COAD	5.80765	0.58383
					COAD	7.83432	0.561368
					COAD	6.35557	0.548428
					COAD	5.91882	0.561803
					COAD	6.00084	0.548966
					COAD	5.3354	0.559175
					COAD	7.17175	0.536729
					COAD	6.17925	0.542609
					COAD	5.2083	0.544104
					COAD	5.45933	0.550205
					COAD	5.12277	0.574073
					COAD	6.16489	0.556592
					COAD	5.58403	0.580456
					COAD	4.30497	0.582267
					COAD	5.38841	0.554014
					COAD	6.38715	0.550333
					COAD	6.54244	0.534331
					COAD	5.57689	0.588844
					COAD	6.27347	0.570353
					COAD	6.35141	0.574945
					COAD	7.43213	0.546478
					COAD	5.41571	0.566466
					COAD	6.93831	0.549114
					COAD	5.40649	0.573183
					COAD	4.41526	0.551863
					COAD	5.91507	0.594479
					COAD	5.18912	0.523553
					COAD	4.76131	0.554295
					COAD	6.2471	0.544605
					COAD	4.56938	0.550841
					COAD	7.54393	0.555146
					COAD	7.54572	0.558114
					COAD	6.21375	0.550152
					COAD	4.74928	0.559185
					COAD	6.36573	0.578937
					COAD	4.4324	0.566204
					COAD	5.68283	0.54962
					COAD	7.69318	0.568897
					COAD	5.7146	0.528385
					COAD	7.22275	0.578747
					COAD	6.72768	0.564025
					COAD	5.84471	0.553534
					COAD	6.74557	0.531417
					COAD	5.70818	0.554515
					COAD	5.31427	0.567672
					COAD	6.19486	0.54746
					COAD	4.9383	0.553868
					COAD	2.83655	0.579302
					COAD	7.95947	0.550441
					COAD	6.33681	0.554975
					COAD	7.74031	0.576722
					COAD	4.97884	0.578233
					COAD	1.62607	0.566975
					COAD	4.93126	0.545097
					COAD	5.00537	0.557252
					COAD	6.1685	0.501417
					COAD	1.95821	0.55565
					COAD	6.58293	0.56719
					COAD	5.64069	0.560282
					COAD	5.43813	0.550076
					COAD	6.21572	0.550798
					COAD	6.74999	0.546358
					COAD	6.3753	0.549808
					COAD	5.03491	0.565587
					COAD	4.69461	0.565128
					COAD	6.81343	0.551115
					COAD	6.58553	0.574149
					COAD	6.45853	0.537189
					COAD	6.52674	0.552327
					COAD	4.71252	0.570062
					COAD	6.60569	0.575906
					COAD	7.53793	0.55653
					COAD	5.80059	0.558487
					COAD	7.27849	0.549469
					COAD	5.69772	0.555694
					COAD	5.08819	0.571591
					COAD	6.22813	0.566512
					COAD	7.3103	0.576059
					COAD	6.34456	0.555154
					COAD	6.22624	0.550356
					COAD	6.4184	0.548265
					COAD	7.31021	0.573164
					COAD	6.748	0.546894
					COAD	5.36173	0.540748
					COAD	6.59324	0.541417
					COAD	6.76331	0.543707
					COAD	6.44047	0.551772
					COAD	6.95764	0.576675
					COAD	6.81902	0.536936
					COAD	7.55323	0.558659
					COAD	6.09875	0.549199
					COAD	3.81353	0.554124
					COAD	6.46409	0.560923
					COAD	4.58247	0.553633
					COAD	6.64956	0.583114
					COAD	6.67544	0.564323
					COAD	8.86822	0.540303
					COAD	4.61216	0.553987
					COAD	6.17988	0.563592
					COAD	5.69373	0.562594
					COAD	4.52376	0.551228
					COAD	2.99137	0.567041
					COAD	6.65777	0.5497
					COAD	7.59529	0.553054
					COAD	4.7653	0.566004
					COAD	5.54659	0.5639
					COAD	6.04775	0.535883
					COAD	7.55983	0.55235
					COAD	7.9318	0.538292
					COAD	5.07382	0.556407
					COAD	5.98467	0.544777
					COAD	5.95374	0.549263
					COAD	8.36452	0.571509
					COAD	4.64421	0.598299
					COAD	5.76786	0.552268
					COAD	5.73536	0.568362
					COAD	6.18177	0.55712
					COAD	6.09947	0.552885
					COAD	6.79302	0.552723
					COAD	6.09049	0.560952
					COAD	4.38157	0.559745
					COAD	4.7588	0.554588
					COAD	5.80784	0.541408
					COAD	6.16594	0.549874
					COAD	5.88319	0.548754
					COAD	6.10948	0.562165
					COAD	6.40529	0.557841
					COAD	6.14249	0.531961
					COAD	6.47014	0.560264
					COAD	8.21883	0.555538
					COAD	0.333424	0.557959
					COAD	5.22086	0.561074
					COAD	6.51935	0.536155
					COAD	5.29913	0.556953
					COAD	5.02538	0.545221
					COAD	7.36906	0.549798
					COAD	5.85749	0.551238
					COAD	6.39614	0.554133
					COAD	5.88781	0.555871
					COAD	6.58991	0.540336
					COAD	4.70107	0.542777
					COAD	8.50768	0.515782
					COAD	4.95418	0.545008
					COAD	6.57539	0.565683
					COAD	8.0063	0.543385
					COAD	5.58354	0.554024
					COAD	5.44684	0.554384
					COAD	4.08337	0.557601
					COAD	5.86101	0.565248
					COAD	4.49538	0.564887
					COAD	5.35928	0.571327
					COAD	5.14712	0.55672
					COAD	6.41823	0.562446
					COAD	6.01771	0.565913
					COAD	5.01316	0.579429
					COAD	6.30716	0.539433
					COAD	5.97506	0.569767
					COAD	6.87732	0.544988
					COAD	6.3611	0.558472
					COAD	7.43276	0.545961
					COAD	5.16373	0.554438
					COAD	6.26401	0.544146
					COAD	5.67935	0.590378
					COAD	5.3186	0.577376
					COAD	4.21396	0.560747
					COAD	2.82991	0.571866
					COAD	6.85263	0.558216
					COAD	4.82187	0.525613
					COAD	7.37194	0.564325
					COAD	7.7264	0.564834
					COAD	6.76182	0.540183
					COAD	7.91717	0.558704
					COAD	6.21847	0.552288
					COAD	4.68899	0.55446
					COAD	3.14111	0.552426
					COAD	6.25475	0.554725
					COAD	6.36422	0.558164
					COAD	5.76449	0.530528
					COAD	6.69996	0.572253
					COAD	6.35268	0.591068
					COAD	5.94798	0.544371
					COAD	6.21405	0.590781
					COAD	6.41274	0.566739
					COAD	5.5997	0.551653
					COAD	5.75614	0.578205
					COAD	5.90093	0.532644
					COAD	6.29704	0.585235
					COAD	3.34819	0.57432
					COAD	3.98055	0.529881
					COAD	6.16648	0.541937
					COAD	4.70469	0.567375
					COAD	7.49393	0.575857
					COAD	6.32714	0.559702
					COAD	2.94235	0.574717
					COAD	6.26221	0.539922
					COAD	7.01958	0.529548
					COAD	6.34643	0.526689
					COAD	3.93182	0.561494
					COAD	5.22584	0.560527
					COAD	4.99918	0.566927
					COAD	7.30897	0.541459
					COAD	5.71078	0.558833
					COAD	7.05443	0.564429
					COAD	6.87818	0.570503
					COAD	6.03071	0.532644
					COAD	4.31896	0.554963
					COAD	5.49941	0.558635
					COAD	2.64678	0.569464
					PAAD	6.53397	0.84016
					PAAD	5.50864	0.803519
					PAAD	3.71967	0.76966
					PAAD	4.20542	0.80933
					PAAD	5.27895	0.81069
					PAAD	6.25863	0.828085
					PAAD	4.82038	0.783934
					PAAD	5.20681	0.79819
					PAAD	5.0669	0.809201
					PAAD	5.74868	0.807132
					PAAD	5.17374	0.816308
					PAAD	4.81464	0.7925
					PAAD	1.72888	0.8107
					PAAD	5.65076	0.85136
					PAAD	6.63313	0.801564
					PAAD	5.80457	0.814203
					PAAD	3.71975	0.810448
					PAAD	5.67633	0.814153
					PAAD	5.24682	0.818391
					PAAD	5.59851	0.79448
					PAAD	5.26006	0.805565
					PAAD	4.73576	0.819143
					PAAD	4.71059	0.800539
					PAAD	4.04775	0.810697
					PAAD	5.81581	0.818918
					PAAD	4.9061	0.795769
					PAAD	5.00416	0.800466
					PAAD	3.55093	0.812644
					PAAD	5.0969	0.794757
					PAAD	4.94447	0.773754
					PAAD	6.08275	0.79726
					PAAD	5.99044	0.811407
					PAAD	5.05451	0.779829
					PAAD	7.0949	0.753831
					PAAD	4.6548	0.794801
					PAAD	4.32123	0.795041
					PAAD	5.4604	0.759315
					PAAD	5.63802	0.830756
					PAAD	4.87975	0.799599
					PAAD	3.10452	0.783011
					PAAD	4.84034	0.822702
					PAAD	5.66224	0.808341
					PAAD	6.76527	0.800556
					PAAD	4.62115	0.795172
					PAAD	6.06137	0.843354
					PAAD	6.14151	0.830038
					PAAD	5.18535	0.812261
					PAAD	4.88524	0.808193
					PAAD	4.896	0.826476
					PAAD	5.55466	0.784133
					PAAD	5.67777	0.865125
					PAAD	6.57382	0.836406
					PAAD	3.65111	0.792481
					PAAD	4.55811	0.809373
					PAAD	5.52085	0.812322
					PAAD	5.01433	0.80042
					PAAD	6.21746	0.782107
					PAAD	4.98733	0.817301
					PAAD	3.91079	0.84233
					PAAD	4.99269	0.792675
					PAAD	5.05051	0.840275
					PAAD	6.31765	0.830737
					PAAD	5.01848	0.800545
					PAAD	4.45858	0.810192
					PAAD	5.44938	0.779124
					PAAD	4.82479	0.816484
					PAAD	4.85528	0.802288
					PAAD	5.09879	0.781652
					PAAD	5.53537	0.828885
					PAAD	4.21509	0.816178
					PAAD	6.4904	0.791915
					PAAD	5.00784	0.793681
					PAAD	5.23997	0.814311
					PAAD	2.75288	0.80003
					PAAD	4.84149	0.800141
					PAAD	2.16482	0.787114
					PAAD	4.80199	0.822191
					PAAD	5.7998	0.771745
					PAAD	6.1976	0.773084
					PAAD	6.30621	0.817566
					PAAD	6.99508	0.796797
					PAAD	5.26971	0.821019
					PAAD	6.45572	0.784611
					PAAD	5.29255	0.833046
					PAAD	6.84783	0.795336
					PAAD	4.68997	0.810082
					PAAD	4.84931	0.834046
					PAAD	4.37075	0.789715
					PAAD	6.1775	0.813777
					PAAD	4.7441	0.800448
					PAAD	4.12642	0.82011
					PAAD	5.84844	0.829019
					PAAD	4.92205	0.801256
					PAAD	5.36752	0.846304
					PAAD	4.56476	0.780721
					PAAD	4.95475	0.827392
					PAAD	5.03929	0.816011
					PAAD	5.45523	0.814442
					PAAD	4.77746	0.83087
					PAAD	5.62232	0.810806
					PAAD	5.81396	0.815001
					PAAD	6.27424	0.824833
					PAAD	4.61668	0.793603
					PAAD	6.36054	0.804564
					PAAD	4.69647	0.834511
					PAAD	3.73992	0.804139
					PAAD	5.63319	0.795885
					PAAD	4.38207	0.79826
					PAAD	4.07005	0.784026
					PAAD	6.62234	0.822323
					PAAD	5.46617	0.810037
					PAAD	5.30871	0.802791
					PAAD	6.04728	0.794332
					PAAD	5.87443	0.803458
					PAAD	3.79743	0.804192
					PAAD	5.45522	0.782762
					PAAD	5.35203	0.7884
					PAAD	5.20802	0.797786
					PAAD	6.77393	0.823309
					PAAD	6.41758	0.832406
					PAAD	5.03393	0.816615
					PAAD	6.2779	0.803111
					PAAD	4.3414	0.797033
					PAAD	4.99077	0.808869
					PAAD	4.02948	0.782369
					PAAD	5.70304	0.83869
					PAAD	4.48936	0.858148
					PAAD	6.31438	0.841359
					PAAD	4.66569	0.834717
					PAAD	5.98639	0.79206
					PAAD	3.8018	0.813501
					PAAD	5.27016	0.7947
					PAAD	4.32772	0.83225
					PAAD	6.10189	0.791504
					PAAD	4.42564	0.824081
					PAAD	4.35657	0.792171
					PAAD	2.57037	0.837058
					PAAD	5.01269	0.844526
					PAAD	6.30313	0.8204
					PAAD	3.44403	0.798425
					PAAD	4.39825	0.848892
					PAAD	4.0157	0.798109
					PAAD	3.87577	0.880145
					PAAD	3.95693	0.836056
					PAAD	4.81666	0.863136
					PAAD	5.48069	0.777885
					PAAD	4.28056	0.845509
					PAAD	6.22665	0.836808
					PAAD	4.60705	0.758289
					PAAD	3.00536	0.805099
					PAAD	3.8784	0.801642
					PAAD	4.55334	0.797176
					PAAD	4.63514	0.800125
					PAAD	4.908	0.812577
					PAAD	6.23727	0.820322
					PAAD	3.91688	0.893466
					PAAD	4.07274	0.81745
					PAAD	3.54803	0.825955
					PAAD	5.52653	0.818909
					PAAD	4.12312	0.846571
					PAAD	6.49957	0.846158
					PAAD	4.77529	0.796081
					PAAD	5.30826	0.815331
					PAAD	5.50901	0.806603
					PAAD	5.66092	0.78554
					PAAD	5.41952	0.784041
					PAAD	5.66394	0.831734
					PAAD	6.83624	0.787094
					PAAD	4.38524	0.862981
					PAAD	4.75644	0.826113
					PAAD	4.87923	0.829097
					PAAD	5.34017	0.800869
					PAAD	6.14401	0.793813
					PAAD	5.59022	0.811972
					PAAD	4.03192	0.865235
					PAAD	5.84878	0.808459
					PAAD	4.27848	0.808824
					PAAD	5.20774	0.796525
					PAAD	4.11723	0.892183
					BLCA	8.05584	0.65354
					BLCA	7.46076	0.610762
					BLCA	7.86799	0.579991
					BLCA	8.23186	0.645288
					BLCA	4.43321	0.608433
					BLCA	4.55678	0.592443
					BLCA	5.33418	0.615249
					BLCA	5.67439	0.662677
					BLCA	7.32145	0.614889
					BLCA	7.13489	0.629528
					BLCA	4.08094	0.587495
					BLCA	9.29485	0.605966
					BLCA	3.54461	0.633468
					BLCA	7.55795	0.586711
					BLCA	7.70084	0.619052
					BLCA	5.55896	0.609767
					BLCA	4.107	0.608646
					BLCA	6.22557	0.61787
					BLCA	3.80575	0.603651
					BLCA	1.08325	0.635988
					BLCA	6.78901	0.598641
					BLCA	7.93854	0.628002
					BLCA	4.50282	0.598858
					BLCA	8.28348	0.61264
					BLCA	6.69566	0.596212
					BLCA	6.83752	0.559707
					BLCA	6.85014	0.482321
					BLCA	1.25798	0.618732
					BLCA	2.23496	0.608308
					BLCA	1.71343	0.566111
					BLCA	5.26046	0.610004
					BLCA	5.50605	0.590859
					BLCA	5.06173	0.549669
					BLCA	2.54298	0.620088
					BLCA	2.58564	0.615468
					BLCA	3.99016	0.625784
					BLCA	7.26728	0.61319
					BLCA	4.39765	0.616706
					BLCA	7.22928	0.604602
					BLCA	2.40226	0.65758
					BLCA	6.55498	0.619864
					BLCA	7.43785	0.639282
					BLCA	5.88625	0.593636
					BLCA	6.78101	0.642312
					BLCA	7.07132	0.599219
					BLCA	3.96703	0.586123
					BLCA	5.84242	0.630766
					BLCA	5.18116	0.608912
					BLCA	3.38844	0.609646
					BLCA	8.2595	0.632919
					BLCA	2.51745	0.608623
					BLCA	6.43071	0.575858
					BLCA	0.460795	0.607223
					BLCA	2.86946	0.601899
					BLCA	6.70237	0.569189
					BLCA	3.87144	0.622496
					BLCA	4.729	0.6235
					BLCA	3.5723	0.58394
					BLCA	4.70753	0.605393
					BLCA	6.64424	0.60697
					BLCA	6.63693	0.608771
					BLCA	5.60864	0.617712
					BLCA	8.21844	0.613805
					BLCA	6.2454	0.599919
					BLCA	6.96861	0.614165
					BLCA	3.45444	0.591242
					BLCA	7.01792	0.578496
					BLCA	6.6109	0.588798
					BLCA	4.197	0.601814
					BLCA	6.16138	0.596075
					BLCA	6.09309	0.5639
					BLCA	5.88003	0.62292
					BLCA	5.76505	0.599571
					BLCA	6.92912	0.592756
					BLCA	5.96597	0.604699
					BLCA	6.54813	0.601126
					BLCA	7.05421	0.601008
					BLCA	6.26342	0.623414
					BLCA	4.7978	0.581042
					BLCA	6.48642	0.603088
					BLCA	5.38837	0.609045
					BLCA	7.07847	0.589214
					BLCA	5.98266	0.614457
					BLCA	7.49008	0.607433
					BLCA	4.81201	0.585775
					BLCA	7.35955	0.61678
					BLCA	5.92891	0.601756
					BLCA	3.97348	0.607449
					BLCA	9.18773	0.595509
					BLCA	6.92845	0.617693
					BLCA	7.71797	0.610105
					BLCA	6.91018	0.601314
					BLCA	6.53222	0.620828
					BLCA	7.00352	0.608234
					BLCA	8.37717	0.652008
					BLCA	4.57594	0.613114
					BLCA	7.4194	0.60962
					BLCA	7.73248	0.601159
					BLCA	6.38761	0.645038
					BLCA	7.41872	0.594356
					BLCA	7.17567	0.621409
					BLCA	6.57159	0.638415
					BLCA	7.37766	0.613703
					BLCA	3.20488	0.609379
					BLCA	6.30214	0.594206
					BLCA	4.27273	0.598693
					BLCA	3.25627	0.638647
					BLCA	0.603787	0.579244
					BLCA	7.34659	0.613538
					BLCA	7.61086	0.582985
					BLCA	4.79149	0.601105
					BLCA	5.63028	0.575397
					BLCA	5.21157	0.609071
					BLCA	7.68965	0.612283
					BLCA	6.15826	0.575106
					BLCA	3.41484	0.636585
					BLCA	6.42272	0.609532
					BLCA	3.48956	0.648843
					BLCA	3.13065	0.601603
					BLCA	2.6612	0.642649
					BLCA	6.16182	0.632807
					BLCA	2.17326	0.620859
					BLCA	7.60079	0.619349
					BLCA	7.28783	0.605009
					BLCA	4.69666	0.621939
					BLCA	5.75809	0.594728
					BLCA	6.61076	0.583127
					BLCA	7.31222	0.630463
					BLCA	5.84875	0.57431
					BLCA	4.43863	0.621509
					BLCA	7.9873	0.602171
					BLCA	0.642655	0.637938
					BLCA	5.85348	0.617012
					BLCA	2.61577	0.641153
					BLCA	3.34803	0.622922
					BLCA	7.45237	0.591847
					BLCA	2.78205	0.582963
					BLCA	6.84571	0.595456
					BLCA	5.40772	0.620697
					BLCA	3.59109	0.629131
					BLCA	4.34392	0.595766
					BLCA	8.52454	0.586578
					BLCA	7.40939	0.625293
					BLCA	6.9296	0.610238
					BLCA	7.48943	0.583323
					BLCA	7.14723	0.59594
					BLCA	6.21816	0.623324
					BLCA	5.77593	0.601369
					BLCA	6.58677	0.626263
					BLCA	5.49692	0.593985
					BLCA	5.59869	0.594505
					BLCA	6.00523	0.625171
					BLCA	6.55605	0.567394
					BLCA	7.03736	0.592197
					BLCA	6.51358	0.592608
					BLCA	6.92325	0.613355
					BLCA	8.13862	0.629537
					BLCA	6.44971	0.614419
					BLCA	9.09081	0.630391
					BLCA	6.33772	0.604032
					BLCA	3.33804	0.578851
					BLCA	5.49921	0.599093
					BLCA	6.33729	0.62722
					BLCA	6.9212	0.624005
					BLCA	7.1861	0.592783
					BLCA	5.74555	0.590948
					BLCA	4.8398	0.635196
					BLCA	3.48206	0.637706
					BLCA	5.43337	0.614348
					BLCA	5.84408	0.602937
					BLCA	2.35643	0.616517
					BLCA	3.90985	0.621429
					BLCA	4.10641	0.631376
					BLCA	5.22684	0.586378
					BLCA	1.04404	0.609441
					BLCA	7.1279	0.595976
					BLCA	6.30174	0.586539
					BLCA	5.66662	0.579812
					BLCA	3.61377	0.588076
					BLCA	5.83587	0.570779
					BLCA	6.08512	0.58497
					BLCA	2.0364	0.609242
					BLCA	7.37323	0.595048
					BLCA	4.75507	0.603789
					BLCA	2.44909	0.582959
					BLCA	5.8262	0.626577
					BLCA	6.51141	0.636865
					BLCA	6.04519	0.64282
					BLCA	6.69573	0.634466
					BLCA	6.38792	0.598477
					BLCA	4.71725	0.601912
					BLCA	5.81823	0.616431
					BLCA	1.81213	0.658626
					BLCA	2.12684	0.616341
					BLCA	6.22144	0.612653
					BLCA	6.48701	0.594961
					BLCA	2.9229	0.621205
					BLCA	6.15446	0.57548
					BLCA	6.45999	0.607327
					BLCA	8.13628	0.599546
					BLCA	2.60172	0.633119
					BLCA	1.74455	0.649179
					BLCA	7.01494	0.594206
					BLCA	1.58588	0.606559
					BLCA	5.22741	0.602965
					BLCA	6.42519	0.614625
					BLCA	5.53298	0.631831
					BLCA	6.8202	0.605493
					BLCA	4.72648	0.611513
					BLCA	7.8364	0.607511
					BLCA	3.2071	0.604744
					BLCA	6.13188	0.596168
					BLCA	3.99815	0.597664
					BLCA	7.17121	0.622056
					BLCA	1.81188	0.606513
					BLCA	4.81156	0.64031
					BLCA	5.8598	0.560391
					BLCA	6.70261	0.588851
					BLCA	5.87909	0.564798
					BLCA	3.042	0.574842
					BLCA	5.37773	0.605723
					BLCA	7.0284	0.616811
					BLCA	6.91233	0.633726
					BLCA	2.48589	0.612511
					BLCA	4.92365	0.604948
					BLCA	7.75718	0.594408
					BLCA	3.24828	0.589944
					BLCA	7.09932	0.626861
					BLCA	6.58882	0.621561
					BLCA	6.77335	0.566117
					BLCA	6.93948	0.577847
					BLCA	7.1331	0.554377
					BLCA	7.35295	0.587756
					BLCA	0.617863	0.610665
					BLCA	7.17292	0.587118
					BLCA	7.3501	0.599258
					BLCA	7.47236	0.629056
					BLCA	8.01351	0.605654
					BLCA	6.7991	0.574991
					BLCA	7.40504	0.593928
					BLCA	4.65937	0.619747
					BLCA	7.10236	0.619186
					BLCA	7.70428	0.613486
					BLCA	4.72484	0.604684
					BLCA	1.28582	0.640432
					BLCA	4.38197	0.626214
					BLCA	6.39534	0.631534
					BLCA	7.12079	0.577764
					BLCA	6.79595	0.612846
					BLCA	6.52203	0.587467
					BLCA	0.548338	0.583321
					BLCA	6.35172	0.594114
					BLCA	6.46227	0.608624
					BLCA	6.87252	0.564734
					BLCA	6.94211	0.614599
					BLCA	6.8311	0.610776
					BLCA	1.19402	0.62317
					BLCA	6.70261	0.60794
					BLCA	2.17935	0.619174
					BLCA	1.48512	0.625887
					BLCA	7.28318	0.602653
					BLCA	3.91449	0.609613
					BLCA	6.99337	0.593774
					BLCA	6.39084	0.5843
					BLCA	7.13798	0.611869
					BLCA	7.64678	0.575044
					BLCA	5.78123	0.596809
					BLCA	4.28327	0.606375
					BLCA	7.77849	0.562351
					BLCA	2.75824	0.635944
					BLCA	6.06797	0.585037
					BLCA	8.45249	0.571799
					BLCA	6.78575	0.616232
					BLCA	2.04701	0.590228
					BLCA	8.16823	0.605601
					BLCA	6.79098	0.617565
					BLCA	5.90296	0.625069
					BLCA	6.85785	0.599663
					BLCA	8.77693	0.607877
					BLCA	5.66657	0.590246
					BLCA	6.35339	0.581746
					BLCA	7.11584	0.598566
					BLCA	5.02719	0.62034
					BLCA	6.05225	0.621669
					BLCA	6.12357	0.618304
					BLCA	7.36009	0.602974
					BLCA	5.61014	0.604016
					BLCA	7.10253	0.623374
					BLCA	2.12941	0.6348
					BLCA	7.95696	0.600458
					BLCA	7.4799	0.640807
					BLCA	7.09045	0.59831
					BLCA	6.89652	0.593268
					BLCA	5.41419	0.650999
					BLCA	6.71934	0.622715
					BLCA	5.32292	0.59357
					BLCA	5.07571	0.578456
					BLCA	6.69115	0.61114
					BLCA	7.01531	0.593489
					BLCA	5.85077	0.585631
					BLCA	5.24087	0.610112
					BLCA	3.76236	0.614179
					BLCA	5.66707	0.597151
					BLCA	7.41094	0.619324
					BLCA	6.81211	0.578777
					BLCA	5.2507	0.610006
					BLCA	5.95559	0.597627
					BLCA	6.41431	0.575778
					BLCA	6.31703	0.613381
					BLCA	5.91731	0.588677
					BLCA	5.73828	0.619557
					BLCA	5.56957	0.642358
					BLCA	7.02988	0.633254
					BLCA	5.80073	0.574404
					BLCA	6.05182	0.601234
					BLCA	6.18779	0.603902
					BLCA	6.95409	0.589804
					BLCA	6.07787	0.622189
					BLCA	0.27035	0.591774
					BLCA	1.28481	0.628816
					BLCA	5.70609	0.601654
					BLCA	7.55023	0.63885
					BLCA	1.07622	0.621318
					BLCA	7.2619	0.606302
					BLCA	6.73494	0.588625
					BLCA	7.71272	0.62246
					BLCA	5.84421	0.638774
					BLCA	6.26355	0.588662
					BLCA	7.39934	0.58122
					BLCA	0.67717	0.621533
					BLCA	7.14061	0.65069
					BLCA	5.75974	0.600943
					BLCA	5.56576	0.571168
					BLCA	6.04822	0.602779
					BLCA	7.21416	0.612058
					BLCA	6.37562	0.61807
					BLCA	3.74242	0.652558
					BLCA	1.96662	0.601253
					BLCA	6.82556	0.588106
					BLCA	4.08508	0.620731
					BLCA	2.69842	0.630071
					BLCA	5.65853	0.607959
					BLCA	1.78073	0.564133
					BLCA	5.14736	0.608596
					BLCA	6.93116	0.600616
					BLCA	4.67671	0.611659
					BLCA	5.94902	0.627387
					BLCA	2.02396	0.616416
					BLCA	3.47567	0.621922
					BLCA	6.34153	0.627308
					BLCA	0.390778	0.627235
					BLCA	4.17454	0.611906
					BLCA	6.48536	0.621809
					BLCA	4.77675	0.620327
					BLCA	4.90199	0.58491
					BLCA	4.62915	0.633623
					BLCA	5.78539	0.630141
					BLCA	4.63063	0.595926
					BLCA	2.29505	0.604925
					BLCA	5.49442	0.597944
					BLCA	4.68549	0.60437
					BLCA	8.18322	0.621157
					BLCA	8.48318	0.60167
					BLCA	4.62958	0.601488
					BLCA	5.66979	0.600954
					BLCA	7.12665	0.564746
					BLCA	5.92323	0.590851
					BLCA	7.29026	0.624676
					BLCA	3.35854	0.606445
					BLCA	6.22307	0.613505
					BLCA	5.16882	0.634848
					BLCA	7.67693	0.594896
					BLCA	5.16492	0.627564
					BLCA	6.98832	0.630181
					BLCA	4.28064	0.613782
					BLCA	4.01667	0.63049
					BLCA	5.98333	0.608617
					BLCA	5.83723	0.617699
					BLCA	1.1853	0.609283
					BLCA	7.26392	0.612214
					BLCA	6.0409	0.614483
					BLCA	4.91023	0.588076
					BLCA	7.44144	0.593819
					BLCA	7.51802	0.616545
					BLCA	7.06318	0.60369
					BLCA	7.0593	0.596147
					BLCA	7.58644	0.631256
					BLCA	6.69786	0.636812
					BLCA	4.68923	0.624836
					BLCA	4.53115	0.587873
					BLCA	5.36769	0.604145
					BLCA	7.0663	0.60313
					BLCA	1.68836	0.629754
					BLCA	7.38583	0.57863
					BLCA	6.76286	0.577571
					BLCA	0.6277	0.613345
					BLCA	8.15039	0.628343
					BLCA	4.10124	0.616319
					BLCA	6.95891	0.610142
					BLCA	6.8264	0.589067
					BLCA	0.610795	0.614898
					BLCA	3.19287	0.634332
					BLCA	6.9552	0.584078
					BLCA	6.51949	0.630138
					BLCA	4.41189	0.60773
					BLCA	1.85431	0.608387
					BLCA	2.85004	0.618623
					BLCA	6.75339	0.597031
					BLCA	1.31927	0.637989
					BLCA	3.93953	0.620266
					BLCA	3.3487	0.576628
					BLCA	5.85758	0.626429
					CHOL	4.05044	0.76662
					CHOL	5.62085	0.762638
					CHOL	5.11581	0.752894
					CHOL	7.7544	0.726721
					CHOL	4.28242	0.792716
					CHOL	3.7016	0.76522
					CHOL	5.64875	0.762538
					CHOL	8.11999	0.712225
					CHOL	2.0262	0.850205
					CHOL	3.13052	0.733099
					CHOL	5.09762	0.695985
					CHOL	5.13584	0.725436
					CHOL	6.49882	0.735798
					CHOL	6.72358	0.769759
					CHOL	4.35121	0.730197
					CHOL	4.05342	0.69551
					CHOL	4.65328	0.739647
					CHOL	4.75468	0.736369
					CHOL	5.78444	0.69731
					CHOL	5.92839	0.763327
					CHOL	5.09263	0.751977
					CHOL	2.54473	0.734572
					CHOL	5.02247	0.717432
					CHOL	6.5446	0.737028
					CHOL	5.60945	0.734547
					CHOL	5.3167	0.762532
					CHOL	5.43789	0.739686
					CHOL	4.69888	0.717567
					CHOL	4.904	0.729437
					CHOL	5.06267	0.706487
					CHOL	3.67305	0.73056
					CHOL	6.41314	0.746383
					CHOL	9.26408	0.73126
					CHOL	4.19389	0.733811
					CHOL	3.96145	0.766391
					BRCA	6.09321	0.537332
					BRCA	3.10345	0.541659
					BRCA	2.74052	0.562025
					BRCA	2.23208	0.536042
					BRCA	1.71519	0.543098
					BRCA	1.87837	0.54303
					BRCA	1.87778	0.560504
					BRCA	5.04901	0.529866
					BRCA	4.5906	0.527693
					BRCA	6.51891	0.531268
					BRCA	3.69165	0.528297
					BRCA	4.51437	0.543818
					BRCA	2.16575	0.534284
					BRCA	3.32109	0.528113
					BRCA	1.4025	0.536911
					BRCA	6.30298	0.542418
					BRCA	0.622462	0.522972
					BRCA	1.40059	0.535159
					BRCA	0.948077	0.532937
					BRCA	3.74962	0.52333
					BRCA	1.9222	0.509672
					BRCA	1.96185	0.523883
					BRCA	1.34937	0.529959
					BRCA	1.95907	0.530686
					BRCA	1.65631	0.559759
					BRCA	4.29359	0.517835
					BRCA	1.75809	0.517364
					BRCA	3.0029	0.514994
					BRCA	2.66607	0.517903
					BRCA	0.850159	0.526037
					BRCA	0.780226	0.540144
					BRCA	2.49078	0.548813
					BRCA	3.73459	0.549198
					BRCA	4.0185	0.575739
					BRCA	1.47425	0.549595
					BRCA	4.70034	0.563837
					BRCA	3.45486	0.53057
					BRCA	3.01999	0.497494
					BRCA	1.85056	0.577522
					BRCA	3.61537	0.515855
					BRCA	4.02717	0.525008
					BRCA	6.35753	0.519646
					BRCA	3.6013	0.54533
					BRCA	1.23334	0.52574
					BRCA	2.08355	0.530269
					BRCA	2.69089	0.53468
					BRCA	3.94614	0.550008
					BRCA	0.680594	0.529394
					BRCA	1.05492	0.541064
					BRCA	1.8233	0.527313
					BRCA	3.6598	0.544027
					BRCA	4.43091	0.503036
					BRCA	2.56723	0.510583
					BRCA	4.33938	0.54152
					BRCA	3.02891	0.530349
					BRCA	5.07069	0.581879
					BRCA	0.696439	0.559025
					BRCA	4.55646	0.521349
					BRCA	6.0452	0.541238
					BRCA	2.98699	0.543745
					BRCA	4.30685	0.527865
					BRCA	3.32625	0.532103
					BRCA	5.78861	0.557675
					BRCA	2.00285	0.534662
					BRCA	2.59316	0.516592
					BRCA	3.07545	0.561709
					BRCA	2.05381	0.535437
					BRCA	1.55954	0.523721
					BRCA	1.46837	0.538317
					BRCA	2.88912	0.547086
					BRCA	3.65368	0.543805
					BRCA	2.84435	0.527143
					BRCA	2.2499	0.536512
					BRCA	0.93327	0.517429
					BRCA	4.59504	0.526886
					BRCA	5.31892	0.534743
					BRCA	6.31681	0.518896
					BRCA	4.23828	0.556249
					BRCA	2.29508	0.532086
					BRCA	4.79677	0.51994
					BRCA	4.45052	0.547992
					BRCA	0.677441	0.505366
					BRCA	5.58333	0.528973
					BRCA	1.51516	0.525302
					BRCA	3.80808	0.529792
					BRCA	3.68281	0.540561
					BRCA	0.985428	0.523301
					BRCA	4.74941	0.560041
					BRCA	3.43272	0.547384
					BRCA	2.05554	0.50004
					BRCA	1.98156	0.530939
					BRCA	3.44718	0.515593
					BRCA	3.28666	0.526227
					BRCA	2.90132	0.523527
					BRCA	4.87726	0.518799
					BRCA	6.66449	0.532571
					BRCA	1.48749	0.509277
					BRCA	1.93704	0.496933
					BRCA	5.25957	0.539935
					BRCA	4.78162	0.52372
					BRCA	3.61826	0.544267
					BRCA	1.92934	0.527138
					BRCA	2.73416	0.51774
					BRCA	3.63119	0.552281
					BRCA	6.21513	0.517776
					BRCA	4.15389	0.561494
					BRCA	4.19	0.545527
					BRCA	2.95546	0.521191
					BRCA	1.01321	0.526056
					BRCA	1.54295	0.527568
					BRCA	0.95784	0.527574
					BRCA	0.660837	0.534422
					BRCA	5.62674	0.545713
					BRCA	0.874364	0.546376
					BRCA	4.17358	0.539755
					BRCA	1.55464	0.554019
					BRCA	1.69073	0.547715
					BRCA	4.32988	0.538179
					BRCA	2.32751	0.536996
					BRCA	4.96456	0.541083
					BRCA	5.13387	0.511205
					BRCA	4.53921	0.533371
					BRCA	2.36645	0.540008
					BRCA	2.34636	0.535262
					BRCA	3.19012	0.530024
					BRCA	2.9156	0.530246
					BRCA	4.47201	0.53578
					BRCA	2.45694	0.516773
					BRCA	0.847115	0.51622
					BRCA	3.41415	0.529145
					BRCA	2.21285	0.511873
					BRCA	4.27379	0.517186
					BRCA	4.10057	0.480028
					BRCA	1.67102	0.42832
					BRCA	7.41959	0.440284
					BRCA	6.79621	0.421028
					BRCA	0.753605	0.512239
					BRCA	0.918157	0.478838
					BRCA	1.39802	0.379763
					BRCA	2.6399	0.51284
					BRCA	2.81748	0.485213
					BRCA	2.72426	0.476305
					BRCA	7.872	0.509344
					BRCA	2.49408	0.411212
					BRCA	3.33216	0.547831
					BRCA	3.11372	0.526966
					BRCA	2.57219	0.489741
					BRCA	2.71348	0.460838
					BRCA	2.04338	0.458856
					BRCA	4.7469	0.518516
					BRCA	3.7318	0.531241
					BRCA	1.10695	0.406875
					BRCA	3.27595	0.518146
					BRCA	2.35448	0.499902
					BRCA	3.19752	0.463238
					BRCA	2.77047	0.528622
					BRCA	3.89024	0.523393
					BRCA	3.9199	0.529832
					BRCA	4.73148	0.525447
					BRCA	5.44467	0.549053
					BRCA	1.57531	0.505847
					BRCA	4.45128	0.536119
					BRCA	4.68896	0.552854
					BRCA	4.115	0.553733
					BRCA	3.98487	0.538244
					BRCA	4.30435	0.552649
					BRCA	1.07875	0.526834
					BRCA	1.84048	0.547773
					BRCA	1.53993	0.536652
					BRCA	0.851999	0.494085
					BRCA	2.14561	0.527458
					BRCA	1.8722	0.549479
					BRCA	3.78393	0.541761
					BRCA	1.36636	0.520405
					BRCA	1.27375	0.513304
					BRCA	1.85008	0.514622
					BRCA	1.32786	0.534239
					BRCA	1.57904	0.519792
					BRCA	3.11798	0.503942
					BRCA	3.0954	0.523259
					BRCA	0.576764	0.520772
					BRCA	0.541217	0.51531
					BRCA	1.4587	0.522187
					BRCA	0.948302	0.529779
					BRCA	1.2722	0.541755
					BRCA	1.52025	0.499087
					BRCA	5.67031	0.501593
					BRCA	1.44953	0.527375
					BRCA	2.20564	0.518771
					BRCA	6.50092	0.496545
					BRCA	1.10487	0.533994
					BRCA	1.08916	0.528255
					BRCA	2.54342	0.520867
					BRCA	1.14828	0.527773
					BRCA	2.07461	0.51603
					BRCA	1.6371	0.531564
					BRCA	5.21729	0.522743
					BRCA	1.75728	0.526725
					BRCA	2.66728	0.523396
					BRCA	5.09067	0.521747
					BRCA	2.15675	0.485258
					BRCA	3.20682	0.505711
					BRCA	3.11467	0.518808
					BRCA	4.9443	0.507585
					BRCA	7.05635	0.516374
					BRCA	3.0908	0.509584
					BRCA	0.985865	0.511837
					BRCA	7.78927	0.524199
					BRCA	1.05679	0.507049
					BRCA	5.04339	0.49683
					BRCA	4.88789	0.511038
					BRCA	2.34531	0.517565
					BRCA	0.395721	0.52117
					BRCA	3.74551	0.516971
					BRCA	5.58416	0.510904
					BRCA	2.89664	0.516601
					BRCA	4.35329	0.533098
					BRCA	3.97154	0.530587
					BRCA	2.14359	0.51226
					BRCA	4.16868	0.530947
					BRCA	5.01422	0.52472
					BRCA	1.94051	0.53703
					BRCA	1.04159	0.519331
					BRCA	3.22072	0.526735
					BRCA	1.32947	0.516171
					BRCA	0.495797	0.516348
					BRCA	2.45736	0.526206
					BRCA	3.83945	0.533087
					BRCA	1.74205	0.528304
					BRCA	1.3409	0.521558
					BRCA	2.32028	0.509334
					BRCA	3.55272	0.53167
					BRCA	2.97111	0.514769
					BRCA	1.447	0.530727
					BRCA	4.2142	0.506636
					BRCA	7.01248	0.521026
					BRCA	4.76779	0.533549
					BRCA	6.27165	0.531553
					BRCA	2.50284	0.50631
					BRCA	5.4711	0.539658
					BRCA	3.76586	0.508086
					BRCA	1.69639	0.53942
					BRCA	1.11283	0.52325
					BRCA	1.50949	0.515313
					BRCA	4.42585	0.538299
					BRCA	2.02482	0.530803
					BRCA	1.952	0.512636
					BRCA	1.82989	0.525526
					BRCA	6.42859	0.509317
					BRCA	3.10946	0.506915
					BRCA	4.97619	0.514253
					BRCA	2.3097	0.522392
					BRCA	4.75818	0.549493
					BRCA	4.38702	0.530645
					BRCA	1.94186	0.536254
					BRCA	4.16141	0.507604
					BRCA	2.69764	0.551886
					BRCA	1.42352	0.555717
					BRCA	1.19963	0.542353
					BRCA	2.19058	0.507266
					BRCA	3.28214	0.523636
					BRCA	2.29734	0.526836
					BRCA	3.06826	0.515636
					BRCA	2.6181	0.542041
					BRCA	1.25054	0.506726
					BRCA	4.15282	0.539904
					BRCA	2.34332	0.522498
					BRCA	5.1871	0.537707
					BRCA	3.83142	0.570926
					BRCA	4.29715	0.575852
					BRCA	5.25114	0.533719
					BRCA	5.08638	0.528773
					BRCA	5.1789	0.544172
					BRCA	2.67089	0.530656
					BRCA	4.90835	0.560192
					BRCA	0.0706641	0.420561
					BRCA	2.34806	0.559284
					BRCA	1.28398	0.546851
					BRCA	5.40397	0.568163
					BRCA	1.07752	0.531227
					BRCA	3.77579	0.528642
					BRCA	1.66698	0.460251
					BRCA	3.4565	0.54791
					BRCA	1.13737	0.443155
					BRCA	2.82071	0.522642
					BRCA	3.07615	0.544094
					BRCA	1.46503	0.549767
					BRCA	2.90157	0.561471
					BRCA	3.19251	0.525326
					BRCA	2.47677	0.546018
					BRCA	6.096	0.518152
					BRCA	7.72238	0.541555
					BRCA	3.87974	0.537103
					BRCA	3.04789	0.551313
					BRCA	1.47358	0.520328
					BRCA	2.08219	0.520632
					BRCA	1.16157	0.533624
					BRCA	3.10331	0.528913
					BRCA	5.31983	0.563257
					BRCA	1.10642	0.548655
					BRCA	4.96793	0.550437
					BRCA	3.88432	0.55714
					BRCA	4.61051	0.522277
					BRCA	2.63313	0.504621
					BRCA	1.82163	0.525712
					BRCA	3.17557	0.543527
					BRCA	2.65157	0.531497
					BRCA	3.52467	0.527078
					BRCA	3.88742	0.547487
					BRCA	6.91519	0.541738
					BRCA	2.08107	0.543298
					BRCA	3.27697	0.514187
					BRCA	2.05908	0.5471
					BRCA	2.66211	0.539635
					BRCA	5.81618	0.52089
					BRCA	3.83208	0.519389
					BRCA	4.06815	0.520019
					BRCA	1.1462	0.5374
					BRCA	1.02878	0.520265
					BRCA	1.64085	0.527806
					BRCA	4.30489	0.538446
					BRCA	3.03782	0.498232
					BRCA	2.08444	0.522013
					BRCA	1.29866	0.498839
					BRCA	2.03724	0.524334
					BRCA	3.10099	0.519391
					BRCA	3.11836	0.502501
					BRCA	0.920674	0.516264
					BRCA	4.36551	0.489833
					BRCA	2.71556	0.556866
					BRCA	4.02523	0.523664
					BRCA	2.64249	0.521496
					BRCA	2.58506	0.499722
					BRCA	4.44729	0.527821
					BRCA	2.51263	0.518146
					BRCA	3.74589	0.52284
					BRCA	3.52271	0.539121
					BRCA	2.05776	0.515216
					BRCA	5.88681	0.528912
					BRCA	2.21658	0.525768
					BRCA	0.820322	0.517864
					BRCA	1.38328	0.514068
					BRCA	2.48983	0.519004
					BRCA	3.33734	0.538251
					BRCA	6.34696	0.535413
					BRCA	2.34085	0.5071
					BRCA	3.01853	0.535855
					BRCA	3.55715	0.540145
					BRCA	1.71589	0.531335
					BRCA	1.83911	0.54583
					BRCA	1.31667	0.529215
					BRCA	1.88858	0.521567
					BRCA	0.759667	0.531337
					BRCA	4.88266	0.551581
					BRCA	2.29505	0.529142
					BRCA	1.53983	0.535904
					BRCA	4.66615	0.536512
					BRCA	0.504163	0.537773
					BRCA	3.31086	0.521862
					BRCA	1.04418	0.518841
					BRCA	3.50891	0.521507
					BRCA	2.68993	0.545691
					BRCA	0.66421	0.504036
					BRCA	1.805	0.524153
					BRCA	4.56494	0.542572
					BRCA	2.10051	0.535268
					BRCA	1.52015	0.534574
					BRCA	2.61058	0.59945
					BRCA	3.6296	0.525161
					BRCA	1.48052	0.531639
					BRCA	4.75646	0.544837
					BRCA	2.88098	0.57012
					BRCA	5.49244	0.540691
					BRCA	5.66053	0.531172
					BRCA	0.66029	0.55183
					BRCA	1.11023	0.523564
					BRCA	1.15316	0.500627
					BRCA	1.81065	0.49727
					BRCA	3.418	0.523875
					BRCA	1.38769	0.552198
					BRCA	1.8579	0.527888
					BRCA	4.0943	0.52888
					BRCA	2.29013	0.524222
					BRCA	5.17227	0.517742
					BRCA	1.16131	0.541769
					BRCA	5.44427	0.522035
					BRCA	3.38506	0.530629
					BRCA	1.92509	0.526112
					BRCA	3.55854	0.537238
					BRCA	5.21828	0.530854
					BRCA	4.41145	0.511204
					BRCA	1.03773	0.547225
					BRCA	1.17492	0.552265
					BRCA	3.09038	0.528828
					BRCA	3.21224	0.517887
					BRCA	1.62546	0.530577
					BRCA	3.32095	0.54154
					BRCA	4.61465	0.523202
					BRCA	2.5404	0.501136
					BRCA	5.82216	0.527544
					BRCA	4.36663	0.536375
					BRCA	0.21661	0.53697
					BRCA	3.63834	0.53434
					BRCA	3.77417	0.575774
					BRCA	1.3589	0.48667
					BRCA	2.06585	0.55681
					BRCA	2.52682	0.523378
					BRCA	3.53318	0.540176
					BRCA	2.38361	0.546879
					BRCA	1.4798	0.522823
					BRCA	5.11473	0.533661
					BRCA	1.28268	0.543108
					BRCA	3.83338	0.553841
					BRCA	3.22791	0.520488
					BRCA	1.38896	0.550482
					BRCA	1.56779	0.526331
					BRCA	3.71188	0.550924
					BRCA	4.36485	0.52066
					BRCA	4.43322	0.524139
					BRCA	1.11257	0.51404
					BRCA	3.77506	0.528391
					BRCA	3.87704	0.536288
					BRCA	6.72699	0.537177
					BRCA	3.60554	0.521118
					BRCA	2.65237	0.541355
					BRCA	4.01133	0.530857
					BRCA	3.67586	0.543724
					BRCA	4.52131	0.525091
					BRCA	0.87074	0.523513
					BRCA	4.20736	0.522479
					BRCA	3.64473	0.506985
					BRCA	1.3282	0.551022
					BRCA	5.38126	0.529807
					BRCA	1.91556	0.528261
					BRCA	1.66621	0.566651
					BRCA	2.61141	0.550752
					BRCA	1.88092	0.501646
					BRCA	1.18599	0.522974
					BRCA	1.30129	0.508474
					BRCA	6.12653	0.52027
					BRCA	3.68463	0.509687
					BRCA	2.51566	0.521776
					BRCA	5.68067	0.529659
					BRCA	5.76926	0.515274
					BRCA	1.81295	0.538424
					BRCA	3.31314	0.517343
					BRCA	3.44668	0.49788
					BRCA	4.34245	0.529269
					BRCA	3.95537	0.529017
					BRCA	6.12356	0.513435
					BRCA	5.25299	0.534176
					BRCA	2.39391	0.547409
					BRCA	2.61379	0.50951
					BRCA	1.41873	0.517254
					BRCA	4.08426	0.525193
					BRCA	4.4342	0.538454
					BRCA	2.7894	0.536104
					BRCA	3.42972	0.532223
					BRCA	4.61971	0.495115
					BRCA	6.82739	0.521244
					BRCA	3.34072	0.548996
					BRCA	2.96601	0.544702
					BRCA	3.12628	0.520013
					BRCA	2.23254	0.511381
					BRCA	2.22651	0.533669
					BRCA	4.97862	0.544616
					BRCA	5.09725	0.569694
					BRCA	5.36047	0.536744
					BRCA	3.36544	0.529899
					BRCA	3.64356	0.532828
					BRCA	4.74876	0.548123
					BRCA	3.29014	0.5452
					BRCA	3.82133	0.566577
					BRCA	3.87161	0.501514
					BRCA	1.70911	0.546519
					BRCA	3.07728	0.52813
					BRCA	1.69185	0.521002
					BRCA	1.27626	0.526275
					BRCA	1.23284	0.536603
					BRCA	5.40887	0.529711
					BRCA	3.22662	0.50716
					BRCA	5.20087	0.500011
					BRCA	3.13857	0.524282
					BRCA	1.90604	0.517501
					BRCA	4.29387	0.540292
					BRCA	1.44721	0.529654
					BRCA	2.77857	0.528374
					BRCA	2.70303	0.52364
					BRCA	2.82802	0.532246
					BRCA	0.442439	0.520556
					BRCA	2.12502	0.523152
					BRCA	1.08597	0.513726
					BRCA	2.17166	0.529756
					BRCA	5.51282	0.521575
					BRCA	0.470719	0.506527
					BRCA	3.18515	0.519059
					BRCA	1.72378	0.515011
					BRCA	2.87066	0.524944
					BRCA	1.69653	0.532449
					BRCA	1.78764	0.527598
					BRCA	2.12522	0.553684
					BRCA	5.47918	0.524182
					BRCA	2.09217	0.540366
					BRCA	2.06547	0.588384
					BRCA	3.59076	0.520219
					BRCA	3.09011	0.53983
					BRCA	3.59522	0.558033
					BRCA	4.03598	0.524183
					BRCA	3.31374	0.502413
					BRCA	2.15475	0.528719
					BRCA	2.20792	0.545365
					BRCA	4.15886	0.528326
					BRCA	2.08739	0.519485
					BRCA	6.04117	0.525312
					BRCA	1.43723	0.525807
					BRCA	6.09045	0.500896
					BRCA	6.09716	0.505353
					BRCA	3.29042	0.525542
[truncated: 1,099 more rows]
