# Supplementary material for: Targeting monoamine oxidase A: a strategy for inhibiting tumor growth with both immune checkpoint inhibitors and immune modulators
Source: Cancer Immunol Immunother. 2024 Feb 13;73(3):48. doi: 10.1007/s00262-023-03622-0 (PMC10864517; doi:10.1007/s00262-023-03622-0)
Supplement: Supplementary file 9 — Supplementary file9 (XLSX 26 kb) [file 262_2023_3622_MOESM9_ESM.xlsx]

## Sheet: Sheet 1
sample_id	MAOA	CD8 T cells
TCGA-3M-AB46-01A-11R-A414-31	3.39509	0.515388
TCGA-3M-AB47-01A-22R-A414-31	5.04678	0.557823
TCGA-B7-5818-01A-11R-1602-13	5.13477	0.542763
TCGA-B7-A5TI-01A-11R-A31P-31	6.2381	0.540317
TCGA-B7-A5TJ-01A-11R-A31P-31	4.40779	0.510738
TCGA-B7-A5TK-01A-12R-A36D-31	4.87304	0.5618
TCGA-B7-A5TN-01A-21R-A31P-31	4.28873	0.543754
TCGA-BR-4187-01A-01R-1131-13	6.15126	0.53786
TCGA-BR-4191-01A-02R-1131-13	4.39208	0.533821
TCGA-BR-4201-01A-01R-1131-13	3.73921	0.538662
TCGA-BR-4253-01A-01R-1131-13	4.74826	0.556458
TCGA-BR-4256-01A-01R-1131-13	3.65362	0.562267
TCGA-BR-4257-01A-01R-1131-13	3.80384	0.54735
TCGA-BR-4267-01A-01R-1131-13	4.23116	0.54259
TCGA-BR-4279-01A-01R-1131-13	6.55838	0.555114
TCGA-BR-4280-01A-01R-1131-13	6.80295	0.55045
TCGA-BR-4294-01A-01R-1131-13	7.82171	0.516671
TCGA-BR-4357-01A-01R-1157-13	3.87277	0.520023
TCGA-BR-4361-01A-01R-1157-13	6.44331	0.55616
TCGA-BR-4363-01A-01R-1157-13	6.07616	0.553506
TCGA-BR-4366-01A-01R-1157-13	7.5146	0.516396
TCGA-BR-4367-01A-01R-1157-13	5.27518	0.528431
TCGA-BR-4368-01A-01R-1157-13	3.107	0.530499
TCGA-BR-4369-01A-01R-1157-13	3.06134	0.503997
TCGA-BR-4370-01A-01R-1157-13	3.4582	0.5336
TCGA-BR-4371-01A-01R-1157-13	6.36311	0.506051
TCGA-BR-6452-01A-12R-1802-13	4.20058	0.541312
TCGA-BR-6453-01A-11R-1802-13	4.91909	0.567551
TCGA-BR-6454-01A-11R-1802-13	4.04673	0.552256
TCGA-BR-6455-01A-11R-1802-13	5.07864	0.548423
TCGA-BR-6456-01A-11R-1802-13	5.79218	0.545417
TCGA-BR-6457-01A-21R-1802-13	4.46813	0.552153
TCGA-BR-6458-01A-11R-1802-13	1.99794	0.561057
TCGA-BR-6563-01A-13R-2055-13	5.63857	0.563903
TCGA-BR-6564-01A-12R-1884-13	5.13492	0.557554
TCGA-BR-6565-01A-11R-1802-13	5.15654	0.538066
TCGA-BR-6566-01A-11R-1802-13	5.84417	0.543052
TCGA-BR-6705-01A-12R-1884-13	5.90609	0.546138
TCGA-BR-6707-01A-11R-1884-13	4.93483	0.570612
TCGA-BR-6709-01A-11R-1884-13	5.55481	0.568238
TCGA-BR-6710-01A-11R-1884-13	6.18049	0.549127
TCGA-BR-6801-01A-11R-1884-13	6.09008	0.512435
TCGA-BR-6802-01A-11R-1884-13	2.46087	0.575797
TCGA-BR-6803-01A-11R-1884-13	5.00402	0.550814
TCGA-BR-6852-01A-11R-1884-13	1.34426	0.587438
TCGA-BR-7196-01A-11R-2055-13	4.19061	0.577349
TCGA-BR-7197-01A-11R-2203-13	4.42904	0.502453
TCGA-BR-7704-01A-11R-2055-13	4.53046	0.56744
TCGA-BR-7707-01A-11R-2055-13	2.80705	0.553879
TCGA-BR-7715-01A-11R-2055-13	1.66111	0.525219
TCGA-BR-7716-01A-21R-2055-13	6.06273	0.547937
TCGA-BR-7717-01A-11R-2055-13	3.96416	0.530809
TCGA-BR-7722-01A-31R-2203-13	5.32367	0.539136
TCGA-BR-7723-01A-11R-2055-13	3.3498	0.545654
TCGA-BR-7851-01A-11R-2203-13	3.5323	0.533379
TCGA-BR-7901-01A-11R-2203-13	5.99456	0.548251
TCGA-BR-7957-01A-11R-2203-13	5.10616	0.539875
TCGA-BR-7958-01A-21R-2343-13	4.54818	0.564209
TCGA-BR-7959-01A-11R-2343-13	5.20402	0.540574
TCGA-BR-8058-01A-31R-2343-13	4.75268	0.568403
TCGA-BR-8059-01A-11R-2343-13	4.08274	0.530327
TCGA-BR-8060-01A-11R-2343-13	3.7068	0.543319
TCGA-BR-8077-01A-11R-2343-13	5.06156	0.544571
TCGA-BR-8080-01A-11R-2343-13	4.62295	0.544
TCGA-BR-8081-01A-11R-2343-13	6.6006	0.541896
TCGA-BR-8284-01A-11R-2343-13	4.58759	0.561395
TCGA-BR-8286-01A-12R-2343-13	3.81508	0.538923
TCGA-BR-8289-01A-11R-2343-13	4.28861	0.5331
TCGA-BR-8291-01A-11R-2343-13	4.41386	0.564114
TCGA-BR-8295-01A-11R-2343-13	3.45122	0.509991
TCGA-BR-8296-01A-11R-2343-13	4.15793	0.543269
TCGA-BR-8297-01A-12R-2343-13	5.86079	0.537257
TCGA-BR-8361-01A-11R-2343-13	5.9016	0.561886
TCGA-BR-8364-01A-11R-2343-13	5.02917	0.550964
TCGA-BR-8365-01A-21R-2343-13	6.26173	0.550395
TCGA-BR-8366-01A-11R-2343-13	3.75634	0.558772
TCGA-BR-8367-01A-11R-2343-13	6.49809	0.53721
TCGA-BR-8368-01A-11R-2343-13	5.88077	0.528161
TCGA-BR-8369-01A-11R-2343-13	5.20125	0.500324
TCGA-BR-8371-01A-11R-2343-13	6.00859	0.548838
TCGA-BR-8372-01A-11R-2343-13	7.53884	0.550071
TCGA-BR-8373-01A-11R-2343-13	5.7391	0.508302
TCGA-BR-8380-01A-11R-2343-13	6.52764	0.540136
TCGA-BR-8381-01A-11R-2402-13	3.82098	0.552985
TCGA-BR-8382-01A-11R-2402-13	2.32993	0.544013
TCGA-BR-8384-01A-21R-2402-13	5.96159	0.560417
TCGA-BR-8483-01A-31R-2402-13	3.48531	0.528052
TCGA-BR-8484-01A-11R-2402-13	5.88024	0.559532
TCGA-BR-8485-01A-11R-2402-13	4.10133	0.548461
TCGA-BR-8486-01A-31R-2402-13	5.74068	0.544989
TCGA-BR-8487-01A-11R-2402-13	3.52841	0.531003
TCGA-BR-8588-01A-11R-2402-13	4.29453	0.55852
TCGA-BR-8589-01A-11R-2402-13	4.40349	0.558063
TCGA-BR-8590-01A-11R-2402-13	4.86158	0.54038
TCGA-BR-8591-01A-11R-2402-13	1.87558	0.548405
TCGA-BR-8592-01A-11R-2402-13	6.16279	0.543295
TCGA-BR-8676-01A-11R-2402-13	5.15812	0.56368
TCGA-BR-8677-01A-11R-2402-13	4.59334	0.583056
TCGA-BR-8678-01A-11R-2402-13	1.14548	0.527047
TCGA-BR-8679-01A-11R-2402-13	3.86055	0.508135
TCGA-BR-8680-01A-11R-2402-13	5.72701	0.527102
TCGA-BR-8682-01A-11R-2402-13	7.98664	0.520398
TCGA-BR-8683-01A-11R-2402-13	5.96258	0.53033
TCGA-BR-8686-01A-11R-2402-13	4.66033	0.574983
TCGA-BR-8687-01A-11R-2402-13	5.66286	0.572333
TCGA-BR-8690-01A-11R-2402-13	2.65743	0.54001
TCGA-BR-A44T-01A-32R-A24K-31	4.32046	0.572703
TCGA-BR-A44U-01A-11R-A36D-31	4.87426	0.5182
TCGA-BR-A4CR-01A-11R-A24K-31	4.3548	0.498915
TCGA-BR-A4CS-01A-11R-A24K-31	4.90811	0.507005
TCGA-BR-A4IV-01A-31R-A251-31	5.0795	0.537076
TCGA-BR-A4J4-01A-12R-A251-31	5.17322	0.541698
TCGA-BR-A4J5-01A-21R-A251-31	4.11143	0.530241
TCGA-BR-A4J6-01A-11R-A251-31	3.9103	0.536061
TCGA-BR-A4J7-01A-31R-A251-31	4.40058	0.574613
TCGA-BR-A4J8-01A-11R-A251-31	4.42213	0.537878
TCGA-BR-A4J9-01A-12R-A251-31	5.70799	0.535786
TCGA-BR-A4PF-01A-11R-A251-31	6.82629	0.51877
TCGA-BR-A4QL-01A-31R-A251-31	7.17399	0.534635
TCGA-CD-5798-01A-11R-1602-13	4.879	0.550781
TCGA-CD-5799-01A-11R-1602-13	5.37143	0.519086
TCGA-CD-5800-01A-11R-1602-13	6.12102	0.519089
TCGA-CD-5801-01A-11R-1602-13	4.37423	0.564187
TCGA-CD-5803-01A-11R-1602-13	4.65705	0.575355
TCGA-CD-5804-01A-12R-2055-13	4.97827	0.51175
TCGA-CD-5813-01A-11R-1602-13	3.40035	0.564121
TCGA-CD-8524-01A-11R-2343-13	2.83825	0.537708
TCGA-CD-8525-01A-11R-2343-13	2.75414	0.521417
TCGA-CD-8526-01A-11R-2343-13	4.48343	0.501153
TCGA-CD-8527-01A-11R-2343-13	5.02422	0.556487
TCGA-CD-8528-01A-11R-2343-13	3.59327	0.519468
TCGA-CD-8529-01A-11R-2343-13	4.96816	0.55563
TCGA-CD-8530-01A-11R-2343-13	3.80721	0.535523
TCGA-CD-8531-01A-11R-2343-13	1.40059	0.544054
TCGA-CD-8532-01A-11R-2343-13	5.76809	0.556723
TCGA-CD-8533-01A-11R-2343-13	5.26444	0.497327
TCGA-CD-8534-01A-11R-2343-13	5.26561	0.553141
TCGA-CD-8535-01A-11R-2343-13	3.0844	0.508429
TCGA-CD-A486-01A-11R-A24K-31	3.06117	0.52109
TCGA-CD-A487-01A-21R-A24K-31	3.24621	0.542353
TCGA-CD-A489-01A-11R-A24K-31	4.82659	0.532081
TCGA-CD-A48A-01A-12R-A36D-31	3.93348	0.497562
TCGA-CD-A48C-01A-11R-A24K-31	3.75799	0.526358
TCGA-CD-A4MG-01A-11R-A251-31	3.87254	0.527418
TCGA-CD-A4MH-01A-11R-A251-31	3.5123	0.515815
TCGA-CG-4301-01A-01R-1157-13	4.80746	0.543492
TCGA-CG-4304-01A-01R-1157-13	6.4412	0.554031
TCGA-CG-4305-01A-01R-1157-13	3.38109	0.526836
TCGA-CG-4306-01A-01R-1157-13	4.25911	0.552252
TCGA-CG-4436-01A-01R-1157-13	5.49081	0.4973
TCGA-CG-4437-01A-01R-1802-13	2.20786	0.543847
TCGA-CG-4438-01A-01R-1157-13	5.89464	0.504689
TCGA-CG-4440-01A-01R-1157-13	4.9532	0.497481
TCGA-CG-4441-01A-01R-1802-13	4.42133	0.531427
TCGA-CG-4442-01A-01R-1157-13	1.18929	0.512971
TCGA-CG-4443-01A-01R-1157-13	0.769264	0.509699
TCGA-CG-4444-01A-01R-1157-13	6.17689	0.522663
TCGA-CG-4460-01A-01R-1157-13	4.39886	0.534136
TCGA-CG-4462-01A-01R-1157-13	5.63356	0.545993
TCGA-CG-4465-01A-01R-1157-13	7.47341	0.530603
TCGA-CG-4466-01A-01R-1157-13	4.50045	0.507764
TCGA-CG-4469-01A-01R-1157-13	5.82804	0.516313
TCGA-CG-4475-01A-01R-1157-13	3.26605	0.519592
TCGA-CG-4476-01A-01R-1157-13	5.48372	0.548099
TCGA-CG-4477-01A-01R-1157-13	5.31124	0.552984
TCGA-CG-5716-01A-21R-1802-13	4.53797	0.532952
TCGA-CG-5717-01A-11R-1602-13	5.69766	0.559993
TCGA-CG-5718-01A-11R-1602-13	5.12389	0.538596
TCGA-CG-5719-01A-11R-1602-13	4.90776	0.555306
TCGA-CG-5720-01A-11R-1602-13	7.6516	0.550129
TCGA-CG-5721-01A-11R-1602-13	1.63659	0.55515
TCGA-CG-5722-01A-21R-1602-13	2.20958	0.585574
TCGA-CG-5723-01A-11R-1602-13	3.41143	0.570262
TCGA-CG-5724-01A-11R-1602-13	2.50259	0.545047
TCGA-CG-5725-01A-11R-1602-13	3.40458	0.542267
TCGA-CG-5726-01A-11R-1602-13	5.2397	0.525871
TCGA-CG-5732-01A-11R-1602-13	4.64071	0.545755
TCGA-CG-5734-01A-11R-1602-13	4.77276	0.564036
TCGA-D7-5577-01A-01R-1602-13	4.92491	0.532124
TCGA-D7-5578-01A-01R-1602-13	5.65452	0.53592
TCGA-D7-6519-01A-11R-1802-13	4.84241	0.534546
TCGA-D7-6520-01A-11R-1802-13	5.4929	0.528422
TCGA-D7-6521-01A-11R-1802-13	5.13361	0.547075
TCGA-D7-6522-01A-11R-1802-13	6.33203	0.565122
TCGA-D7-6524-01A-11R-1802-13	4.78842	0.548777
TCGA-D7-6525-01A-11R-1802-13	4.50316	0.524759
TCGA-D7-6526-01A-11R-1802-13	6.08464	0.516928
TCGA-D7-6527-01A-11R-1802-13	4.51628	0.529788
TCGA-D7-6528-01A-11R-1802-13	5.41124	0.504205
TCGA-D7-6815-01A-11R-1884-13	6.23227	0.494022
TCGA-D7-6818-01A-11R-1884-13	4.2604	0.498073
TCGA-D7-6822-01A-11R-1884-13	2.65613	0.515618
TCGA-D7-8570-01A-11R-2343-13	3.98998	0.546006
TCGA-D7-8572-01A-11R-2343-13	3.92048	0.516623
TCGA-D7-8573-01A-11R-2343-13	4.3191	0.505709
TCGA-D7-8574-01A-13R-2343-13	5.06238	0.566663
TCGA-D7-8575-01A-11R-2343-13	6.73847	0.538996
TCGA-D7-8576-01A-11R-2343-13	6.01344	0.533532
TCGA-D7-8578-01A-21R-2343-13	4.9142	0.541542
TCGA-D7-8579-01A-11R-2343-13	5.02502	0.531573
TCGA-D7-A4YU-01A-21R-A251-31	3.78801	0.554934
TCGA-D7-A4YX-01A-11R-A251-31	4.77908	0.554211
TCGA-D7-A4Z0-01A-22R-A251-31	4.76865	0.529826
TCGA-D7-A6EV-01A-11R-A31P-31	5.68639	0.509348
TCGA-D7-A6EX-01A-11R-A31P-31	2.45186	0.521193
TCGA-D7-A6EY-01A-21R-A31P-31	4.77548	0.558712
TCGA-D7-A6EZ-01A-11R-A31P-31	2.72218	0.546206
TCGA-D7-A6F0-01A-11R-A31P-31	5.22282	0.502109
TCGA-D7-A6F2-01A-12R-A31P-31	4.95291	0.524668
TCGA-D7-A747-01A-22R-A33Y-31	5.51853	0.52633
TCGA-D7-A748-01A-12R-A32D-31	4.67954	0.543435
TCGA-D7-A74A-01A-11R-A32D-31	4.45618	0.528579
TCGA-EQ-8122-01A-11R-2343-13	3.88392	0.496118
TCGA-F1-6177-01A-11R-1802-13	7.33511	0.516296
TCGA-F1-6874-01A-11R-1884-13	6.92011	0.52199
TCGA-F1-6875-01A-11R-2055-13	1.49958	0.515096
TCGA-F1-A448-01A-11R-A24K-31	5.34657	0.552274
TCGA-F1-A72C-01A-21R-A33Y-31	6.52414	0.53277
TCGA-FP-7735-01A-11R-2055-13	4.48724	0.530934
TCGA-FP-7829-01A-11R-2055-13	5.59714	0.529707
TCGA-FP-7916-01A-11R-2203-13	3.74329	0.556219
TCGA-FP-7998-01A-11R-2203-13	3.51706	0.570672
TCGA-FP-8099-01A-11R-2343-13	3.78801	0.515341
TCGA-FP-8209-01A-11R-2343-13	5.75274	0.568093
TCGA-FP-8210-01A-11R-2343-13	4.49381	0.561791
TCGA-FP-8211-01A-11R-2343-13	4.33883	0.553004
TCGA-FP-8631-01A-11R-2402-13	4.44212	0.520895
TCGA-FP-A4BF-01A-12R-A36D-31	3.57368	0.568885
TCGA-FP-A8CX-01A-11R-A36D-31	4.59487	0.525777
TCGA-FP-A9TM-01A-11R-A39E-31	5.06182	0.539545
TCGA-HF-7131-01A-11R-2055-13	5.99506	0.54233
TCGA-HF-7132-01A-11R-2055-13	7.20619	0.5745
TCGA-HF-7133-01A-11R-2055-13	4.36198	0.534155
TCGA-HF-7134-01A-11R-2055-13	3.98373	0.539125
TCGA-HF-A5NB-01A-11R-A31P-31	4.30238	0.535345
TCGA-HJ-7597-01A-21R-2203-13	6.93467	0.551663
TCGA-HU-8238-01A-11R-2343-13	4.40546	0.533689
TCGA-HU-8244-01A-11R-2343-13	4.97242	0.509549
TCGA-HU-8249-01A-11R-A36D-31	5.52589	0.524486
TCGA-HU-8602-01A-11R-2402-13	1.1107	0.553899
TCGA-HU-8604-01A-11R-2402-13	6.75063	0.569559
TCGA-HU-8608-01A-11R-2402-13	2.75899	0.557016
TCGA-HU-8610-01A-22R-2402-13	4.26273	0.520459
TCGA-HU-A4G2-01A-11R-A251-31	5.68381	0.531678
TCGA-HU-A4G3-01A-11R-A24K-31	4.11541	0.537415
TCGA-HU-A4G8-01A-11R-A251-31	2.81813	0.552962
TCGA-HU-A4G9-01A-11R-A24K-31	5.94189	0.52279
TCGA-HU-A4GC-01A-12R-A251-31	4.95408	0.531563
TCGA-HU-A4GD-01A-11R-A36D-31	2.8615	0.447794
TCGA-HU-A4GF-01A-11R-A24K-31	6.35599	0.523509
TCGA-HU-A4GH-01A-11R-A24K-31	3.89787	0.522223
TCGA-HU-A4GJ-01A-11R-A251-31	3.73498	0.587917
TCGA-HU-A4GP-01A-11R-A251-31	3.96863	0.532874
TCGA-HU-A4GQ-01A-11R-A36D-31	3.02123	0.529795
TCGA-HU-A4GT-01A-21R-A251-31	5.4581	0.528854
TCGA-HU-A4GU-01A-11R-A251-31	5.90036	0.523006
TCGA-HU-A4GX-01A-12R-A251-31	4.55909	0.557479
TCGA-HU-A4GY-01A-21R-A24K-31	2.98523	0.57309
TCGA-HU-A4H0-01A-11R-A251-31	5.13726	0.532301
TCGA-HU-A4H2-01A-11R-A251-31	3.10148	0.534225
TCGA-HU-A4H3-01A-21R-A251-31	3.08315	0.55906
TCGA-HU-A4H4-01A-21R-A251-31	3.18442	0.54585
TCGA-HU-A4H5-01A-21R-A251-31	4.66948	0.541259
TCGA-HU-A4H6-01A-11R-A251-31	2.96055	0.532024
TCGA-HU-A4H8-01A-11R-A251-31	3.65021	0.522128
TCGA-HU-A4HB-01A-12R-A251-31	5.80762	0.548186
TCGA-HU-A4HD-01A-11R-A251-31	4.12531	0.519879
TCGA-IN-7806-01A-11R-2055-13	7.58934	0.529753
TCGA-IN-7808-01A-11R-2203-13	3.97963	0.566631
TCGA-IN-8462-01A-11R-2343-13	4.91079	0.517203
TCGA-IN-8663-01A-11R-2402-13	5.8357	0.5059
TCGA-IN-A6RI-01A-11R-A32D-31	4.46674	0.522487
TCGA-IN-A6RJ-01A-21R-A33Y-31	5.54637	0.52083
TCGA-IN-A6RL-01A-11R-A32D-31	5.74527	0.528145
TCGA-IN-A6RN-01A-12R-A33Y-31	4.77201	0.534709
TCGA-IN-A6RO-01A-12R-A33Y-31	3.75032	0.508276
TCGA-IN-A6RR-01A-12R-A32D-31	5.66727	0.553995
TCGA-IN-A6RS-01A-12R-A354-31	5.25766	0.538736
TCGA-IN-A7NR-01A-11R-A354-31	5.00683	0.521424
TCGA-IN-A7NT-01A-21R-A354-31	2.80531	0.517477
TCGA-IN-A7NU-01A-22R-A354-31	4.82591	0.525899
TCGA-IN-AB1V-01A-21R-A414-31	6.32436	0.533516
TCGA-IN-AB1X-01A-11R-A39E-31	4.91091	0.573398
TCGA-IP-7968-01A-11R-2203-13	5.34295	0.544236
TCGA-KB-A6F7-01A-12R-A32D-31	5.08372	0.547201
TCGA-KB-A93G-01A-11R-A39E-31	4.81554	0.535012
TCGA-KB-A93H-01A-11R-A39E-31	3.92524	0.531173
TCGA-KB-A93J-01A-11R-A39E-31	5.63806	0.541371
TCGA-MX-A5UG-01A-21R-A31P-31	6.37728	0.555553
TCGA-MX-A5UJ-01A-11R-A31P-31	4.4711	0.547099
TCGA-MX-A663-01A-11R-A31P-31	4.55943	0.522122
TCGA-MX-A666-01A-11R-A31P-31	6.1256	0.513895
TCGA-R5-A7O7-01A-11R-A33Y-31	2.48589	0.517988
TCGA-R5-A7ZE-01B-11R-A354-31	3.83014	0.50581
TCGA-R5-A7ZF-01A-11R-A354-31	4.49853	0.504148
TCGA-R5-A7ZI-01A-11R-A354-31	2.52529	0.552498
TCGA-R5-A7ZR-01A-11R-A354-31	5.54756	0.506764
TCGA-R5-A805-01A-11R-A36D-31	4.10004	0.532749
TCGA-RD-A7BS-01A-11R-A32D-31	5.01248	0.500165
TCGA-RD-A7BT-01A-11R-A33Y-31	4.97047	0.530456
TCGA-RD-A7BW-01A-11R-A32D-31	5.11343	0.560944
TCGA-RD-A7C1-01A-11R-A32D-31	2.79008	0.482781
TCGA-RD-A8MV-01A-11R-A36D-31	3.46313	0.5546
TCGA-RD-A8MW-01A-11R-A36D-31	3.73855	0.553092
TCGA-RD-A8N0-01A-12R-A36D-31	4.42254	0.573076
TCGA-RD-A8N1-01A-12R-A36D-31	3.37074	0.57408
TCGA-RD-A8N2-01A-12R-A36D-31	5.48467	0.532394
TCGA-RD-A8N4-01A-21R-A36D-31	6.76577	0.541666
TCGA-RD-A8N5-01A-12R-A36D-31	5.22012	0.551407
TCGA-RD-A8N6-01A-11R-A36D-31	5.32944	0.516945
TCGA-RD-A8N9-01A-12R-A39E-31	4.01739	0.547152
TCGA-RD-A8NB-01A-12R-A39E-31	4.70874	0.536793
TCGA-SW-A7EA-01A-12R-A354-31	0.705137	0.528589
TCGA-SW-A7EB-01A-11R-A354-31	5.25493	0.52283
TCGA-VQ-A8DT-01A-11R-A36D-31	5.14229	0.528435
TCGA-VQ-A8DU-01A-11R-A36D-31	4.32038	0.521055
TCGA-VQ-A8DV-01A-12R-A36D-31	3.99147	0.511261
TCGA-VQ-A8DZ-01A-11R-A36D-31	3.29163	0.523727
TCGA-VQ-A8E0-01A-11R-A414-31	5.18956	0.536717
TCGA-VQ-A8E2-01A-11R-A36D-31	3.76747	0.535498
TCGA-VQ-A8E3-01A-11R-A39E-31	5.49701	0.544879
TCGA-VQ-A8E7-01B-11R-A414-31	6.68223	0.521391
TCGA-VQ-A8P2-01A-11R-A36D-31	3.62136	0.520167
TCGA-VQ-A8P3-01A-11R-A36D-31	1.63552	0.537466
TCGA-VQ-A8P5-01A-11R-A39E-31	4.91644	0.505777
TCGA-VQ-A8P8-01A-11R-A39E-31	5.04986	0.52498
TCGA-VQ-A8PB-01A-11R-A39E-31	5.12614	0.530504
TCGA-VQ-A8PC-01A-11R-A39E-31	4.57847	0.539364
TCGA-VQ-A8PD-01A-11R-A414-31	4.49771	0.559491
TCGA-VQ-A8PE-01A-11R-A414-31	4.3829	0.517414
TCGA-VQ-A8PF-01A-11R-A414-31	4.72974	0.564932
TCGA-VQ-A8PH-01A-12R-A414-31	3.47364	0.523308
TCGA-VQ-A8PJ-01A-11R-A414-31	4.65701	0.527693
TCGA-VQ-A8PK-01A-12R-A414-31	5.23696	0.521775
TCGA-VQ-A8PM-01A-21R-A414-31	4.35461	0.541503
TCGA-VQ-A8PO-01A-11R-A414-31	6.13031	0.568168
TCGA-VQ-A8PP-01A-21R-A414-31	1.75395	0.540666
TCGA-VQ-A8PQ-01A-11R-A414-31	5.6981	0.592361
TCGA-VQ-A8PU-01A-12R-A414-31	4.99299	0.515862
TCGA-VQ-A8PX-01A-12R-A414-31	5.37938	0.55626
TCGA-VQ-A91A-01A-11R-A414-31	5.08717	0.53241
TCGA-VQ-A91D-01A-11R-A414-31	2.07868	0.551351
TCGA-VQ-A91E-01A-31R-A414-31	5.2129	0.539684
TCGA-VQ-A91K-01A-11R-A414-31	3.08313	0.539711
TCGA-VQ-A91N-01A-11R-A414-31	4.94652	0.506171
TCGA-VQ-A91Q-01A-12R-A414-31	5.47603	0.521933
TCGA-VQ-A91S-01A-11R-A414-31	5.12855	0.551349
TCGA-VQ-A91U-01A-11R-A414-31	6.68608	0.563467
TCGA-VQ-A91V-01A-11R-A414-31	4.54236	0.519676
TCGA-VQ-A91X-01A-12R-A414-31	6.34253	0.489241
TCGA-VQ-A91Y-01A-11R-A414-31	5.20726	0.547488
TCGA-VQ-A91Z-01A-11R-A414-31	3.07289	0.506815
TCGA-VQ-A922-01A-11R-A414-31	5.8888	0.511606
TCGA-VQ-A923-01A-11R-A414-31	5.1718	0.560426
TCGA-VQ-A924-01A-11R-A414-31	2.03671	0.553187
TCGA-VQ-A925-01A-11R-A414-31	5.60261	0.530246
TCGA-VQ-A927-01A-12R-A414-31	6.53594	0.515972
TCGA-VQ-A928-01A-11R-A414-31	1.4797	0.512309
TCGA-VQ-A92D-01A-11R-A414-31	5.19287	0.506859
TCGA-VQ-A94O-01A-11R-A414-31	4.02566	0.524005
TCGA-VQ-A94P-01A-13R-A414-31	5.73453	0.54814
TCGA-VQ-A94R-01A-11R-A414-31	5.35424	0.521514
TCGA-VQ-A94T-01A-11R-A414-31	4.42173	0.538456
TCGA-VQ-A94U-01A-12R-A414-31	4.32937	0.528564
TCGA-VQ-AA64-01A-11R-A414-31	5.06393	0.531237
TCGA-VQ-AA68-01A-11R-A414-31	4.64736	0.550984
TCGA-VQ-AA69-01A-11R-A414-31	3.16628	0.540357
TCGA-VQ-AA6A-01A-11R-A414-31	4.82503	0.536777
TCGA-VQ-AA6D-01A-11R-A414-31	4.56763	0.521807
TCGA-VQ-AA6F-01A-31R-A414-31	4.68243	0.528019
TCGA-VQ-AA6G-01A-11R-A414-31	6.11171	0.516504
TCGA-VQ-AA6J-01A-11R-A414-31	3.81074	0.524216
TCGA-VQ-AA6K-01A-11R-A414-31	3.3184	0.543414
TCGA-ZA-A8F6-01A-23R-A36D-31	6.6767	0.513317
TCGA-ZQ-A9CR-01A-11R-A39E-31	3.84182	0.562214
