# Supplementary material for: Targeting monoamine oxidase A: a strategy for inhibiting tumor growth with both immune checkpoint inhibitors and immune modulators
Source: Cancer Immunol Immunother. 2024 Feb 13;73(3):48. doi: 10.1007/s00262-023-03622-0 (PMC10864517; doi:10.1007/s00262-023-03622-0)
Supplement: Supplementary file 10 — Supplementary file10 (CSV 2 kb) [file 262_2023_3622_MOESM10_ESM.csv]

cancer	infiltrates	rho	p	adj.p
ACC (n=79)	T cell CD8+_CIBERSORT	-0.013340386	0.910809148	0.94517755
BLCA (n=408)	T cell CD8+_CIBERSORT	-0.026840328	0.607792147	0.794074391
BRCA (n=1100)	T cell CD8+_CIBERSORT	-0.092837527	0.003393923	0.019393845
BRCA-Basal (n=191)	T cell CD8+_CIBERSORT	-0.171476896	0.023671693	0.086868599
BRCA-Her2 (n=82)	T cell CD8+_CIBERSORT	-0.051450201	0.667768005	0.831660348
BRCA-LumA (n=568)	T cell CD8+_CIBERSORT	-0.106115496	0.015787394	0.068368627
BRCA-LumB (n=219)	T cell CD8+_CIBERSORT	-0.015274307	0.83345131	0.903470255
CESC (n=306)	T cell CD8+_CIBERSORT	-0.069022801	0.252234196	0.489775137
CHOL (n=36)	T cell CD8+_CIBERSORT	-0.137598136	0.430557591	0.666457823
COAD (n=458)	T cell CD8+_CIBERSORT	-0.011831572	0.845144356	0.906321025
DLBC (n=48)	T cell CD8+_CIBERSORT	0.054327879	0.735845898	0.858280277
ESCA (n=185)	T cell CD8+_CIBERSORT	0.066354252	0.376151503	0.621738022
GBM (n=153)	T cell CD8+_CIBERSORT	-0.00776394	0.928252817	0.952783294
HNSC (n=522)	T cell CD8+_CIBERSORT	-0.061250805	0.174963473	0.381579793
HNSC-HPV- (n=422)	T cell CD8+_CIBERSORT	-0.114366304	0.022156238	0.082827059
HNSC-HPV+ (n=98)	T cell CD8+_CIBERSORT	-0.045052779	0.675046854	0.831660348
KICH (n=66)	T cell CD8+_CIBERSORT	0.052873974	0.675724032	0.831660348
KIRC (n=533)	T cell CD8+_CIBERSORT	-0.122836783	0.008284173	0.041420863
KIRP (n=290)	T cell CD8+_CIBERSORT	-0.065726007	0.292924682	0.535022251
LGG (n=516)	T cell CD8+_CIBERSORT	-0.165036717	0.00029046	0.00305747
LIHC (n=371)	T cell CD8+_CIBERSORT	-0.201637373	0.000162951	0.002074999
LUAD (n=515)	T cell CD8+_CIBERSORT	-0.08141112	0.070913584	0.196982179
LUSC (n=501)	T cell CD8+_CIBERSORT	-0.131002557	0.004157037	0.023094648
MESO (n=87)	T cell CD8+_CIBERSORT	-0.023731774	0.829309761	0.903470255
OV (n=303)	T cell CD8+_CIBERSORT	-0.05006774	0.43153144	0.666457823
PAAD (n=179)	T cell CD8+_CIBERSORT	0.040552492	0.598457613	0.784862444
PCPG (n=181)	T cell CD8+_CIBERSORT	-0.064003651	0.411224853	0.645058592
PRAD (n=498)	T cell CD8+_CIBERSORT	-0.185070971	0.000146926	0.002023882
READ (n=166)	T cell CD8+_CIBERSORT	0.006935731	0.948270238	0.960273659
SARC (n=260)	T cell CD8+_CIBERSORT	0.053892816	0.401963809	0.637847507
SKCM (n=471)	T cell CD8+_CIBERSORT	-0.180267526	0.000106662	0.001580175
SKCM-Metastasis (n=368)	T cell CD8+_CIBERSORT	-0.16737068	0.001576372	0.011259803
SKCM-Primary (n=103)	T cell CD8+_CIBERSORT	-0.21339651	0.031278762	0.108795695
STAD (n=415)	T cell CD8+_CIBERSORT	-0.023978492	0.641690592	0.820051875
TGCT (n=150)	T cell CD8+_CIBERSORT	0.082950671	0.317862332	0.561574473
THCA (n=509)	T cell CD8+_CIBERSORT	0.013832024	0.760525812	0.858890308
THYM (n=120)	T cell CD8+_CIBERSORT	0.018521565	0.844243331	0.906321025
UCEC (n=545)	T cell CD8+_CIBERSORT	-0.246326961	0.020696146	0.080373383
UCS (n=57)	T cell CD8+_CIBERSORT	-0.191950094	0.168531238	0.372444725
UVM (n=80)	T cell CD8+_CIBERSORT	-0.09829666	0.395045028	0.636894807
