# Supplementary material for: Targeting monoamine oxidase A: a strategy for inhibiting tumor growth with both immune checkpoint inhibitors and immune modulators
Source: Cancer Immunol Immunother. 2024 Feb 13;73(3):48. doi: 10.1007/s00262-023-03622-0 (PMC10864517; doi:10.1007/s00262-023-03622-0)
Supplement: Supplementary file 11 — Supplementary file11 (CSV 2 kb) [file 262_2023_3622_MOESM11_ESM.csv]

cancer	infiltrates	rho	p	adj.p
ACC (n=79)	Macrophage M2_CIBERSORT	0.145221336	0.220248792	0.383041377
BLCA (n=408)	Macrophage M2_CIBERSORT	-0.120326587	0.020954361	0.065482378
BRCA (n=1100)	Macrophage M2_CIBERSORT	0.197979597	3.05E-10	7.95E-09
BRCA-Basal (n=191)	Macrophage M2_CIBERSORT	0.297431166	6.73E-05	0.000611678
BRCA-Her2 (n=82)	Macrophage M2_CIBERSORT	0.23580437	0.04614504	0.120904035
BRCA-LumA (n=568)	Macrophage M2_CIBERSORT	0.07552838	0.086229587	0.191621304
BRCA-LumB (n=219)	Macrophage M2_CIBERSORT	0.046591876	0.521049249	0.675225809
CESC (n=306)	Macrophage M2_CIBERSORT	0.094997001	0.114683964	0.235651981
CHOL (n=36)	Macrophage M2_CIBERSORT	0.068826149	0.694423103	0.808533436
COAD (n=458)	Macrophage M2_CIBERSORT	-0.019833914	0.743333382	0.835206047
DLBC (n=48)	Macrophage M2_CIBERSORT	-0.22143301	0.164117211	0.315546118
ESCA (n=185)	Macrophage M2_CIBERSORT	0.131700101	0.078015778	0.181432042
GBM (n=153)	Macrophage M2_CIBERSORT	0.005232499	0.951610808	0.97722105
HNSC (n=522)	Macrophage M2_CIBERSORT	-0.058880236	0.192289447	0.351007464
HNSC-HPV- (n=422)	Macrophage M2_CIBERSORT	-0.063295527	0.206511625	0.369871567
HNSC-HPV+ (n=98)	Macrophage M2_CIBERSORT	-0.03280256	0.760239581	0.849429699
KICH (n=66)	Macrophage M2_CIBERSORT	0.209986925	0.093172462	0.202548831
KIRC (n=533)	Macrophage M2_CIBERSORT	0.180764279	9.51E-05	0.000814911
KIRP (n=290)	Macrophage M2_CIBERSORT	0.05850873	0.349258741	0.534579706
LGG (n=516)	Macrophage M2_CIBERSORT	-0.156236839	0.000608114	0.003923317
LIHC (n=371)	Macrophage M2_CIBERSORT	0.145590079	0.006751702	0.027006806
LUAD (n=515)	Macrophage M2_CIBERSORT	0.055826799	0.215948011	0.379967175
LUSC (n=501)	Macrophage M2_CIBERSORT	0.127459915	0.005306046	0.023238157
MESO (n=87)	Macrophage M2_CIBERSORT	0.064306806	0.558744903	0.707272029
OV (n=303)	Macrophage M2_CIBERSORT	-0.030503301	0.631921887	0.76907329
PAAD (n=179)	Macrophage M2_CIBERSORT	0.051508474	0.503454213	0.658110082
PCPG (n=181)	Macrophage M2_CIBERSORT	0.110903044	0.153630641	0.298311923
PRAD (n=498)	Macrophage M2_CIBERSORT	0.166835433	0.00063426	0.004048468
READ (n=166)	Macrophage M2_CIBERSORT	0.03997716	0.708326326	0.815479371
SARC (n=260)	Macrophage M2_CIBERSORT	-0.042312533	0.510638631	0.666050388
SKCM (n=471)	Macrophage M2_CIBERSORT	0.100511904	0.031693318	0.08844647
SKCM-Metastasis (n=368)	Macrophage M2_CIBERSORT	0.129850362	0.014491707	0.050051664
SKCM-Primary (n=103)	Macrophage M2_CIBERSORT	0.007707189	0.938718535	0.969416731
STAD (n=415)	Macrophage M2_CIBERSORT	0.117524463	0.022118017	0.068055437
TGCT (n=150)	Macrophage M2_CIBERSORT	0.503539935	7.99E-11	2.60E-09
THCA (n=509)	Macrophage M2_CIBERSORT	0.266834321	2.12E-09	4.89E-08
THYM (n=120)	Macrophage M2_CIBERSORT	0.097693266	0.29895091	0.473012232
UCEC (n=545)	Macrophage M2_CIBERSORT	-0.019235296	0.858817626	0.915258572
UCS (n=57)	Macrophage M2_CIBERSORT	0.334005374	0.014514983	0.050051664
UVM (n=80)	Macrophage M2_CIBERSORT	0.169694976	0.140095466	0.280190932
